# Supplementary material for: Pharmacologic inhibition of RGD‐binding integrins ameliorates fibrosis and improves function following kidney injury
Source: Physiol Rep. 2020 Apr 13;8(7):e14329. doi: 10.14814/phy2.14329 (PMC7153038; doi:10.14814/phy2.14329)
Supplement: Supplementary file 2 [file PHY2-8-e14329-s002.xlsx]

## Sheet: Sheet1
Gene	PBS Vehicle 1	PBS Vehicle 2	AA Vehicle 1	AA Vehicle 2	AA CWHM12 1	AA CWHM12 2	AA CWHM12 3	PBS Vehicle.AVE	AA Vehicle.AVE	AA CWHM12.AVE	AA Vehicle/PBS Vehicle.RATIO	AA CWHM12/PBS Vehicle.RATIO	AA CWHM12/AA Vehicle.RATIO	AA Vehicle/PBS Vehicle.PVAL	AA CWHM12/PBS Vehicle.PVAL	AA CWHM12/AA Vehicle.PVAL
0610005C13Rik	252660	241328	59728	52058	95741	94900	151673	246994	55893	114105	0.226293	0.461975	2.04149	0.00127934	0.0124597	0.0972876
0610007N19Rik	42281	38944	39101	39631	42985	46254	73685	40613	39366	54308	0.969296	1.33721	1.37957	0.537444	0.357515	0.32003
0610007P14Rik	47321	51004	35506	33395	42349	51087	74947	49162	34450	56128	0.700744	1.14169	1.62926	0.0201866	0.62029	0.183877
0610008F07Rik	17252	11236	1254	993	4229	2946	8751	14244	1124	5309	0.0789104	0.372718	4.72331	0.0488338	0.0679225	0.163092
0610009B14Rik	1130	241	711	962	1407	899	1635	686	836	1314	1.21866	1.91545	1.57177	0.774768	0.243869	0.205342
0610009B22Rik	29048	29968	18682	18042	23281	19460	31999	29508	18362	24914	0.622272	0.844313	1.35682	0.00251796	0.409294	0.265349
0610009D07Rik	74546	69826	34122	41468	57361	60506	93965	72186	37795	70611	0.523578	0.978181	1.86826	0.0157362	0.924107	0.122369
0610009L18Rik	5125	4982	3632	2608	3257	2394	2986	5054	3120	2879	0.617333	0.569648	0.922756	0.0646351	0.00731345	0.665108
0610009O20Rik	71468	77792	64227	62416	65695	66898	63573	74630	63321	65388	0.848466	0.876162	1.03264	0.0751794	0.0406076	0.242725
0610010F05Rik	10089	12663	17979	17144	16253	18612	19722	11376	17562	18196	1.54378	1.59951	1.0361	0.0446664	0.0249703	0.672033
0610010K14Rik	33512	31800	27410	30597	27767	35386	44472	32656	29004	35875	0.888168	1.09857	1.2369	0.180912	0.642895	0.358141
0610011F06Rik	247444	256568	89361	76909	99280	116491	155988	252006	83135	123920	0.329893	0.491734	1.49059	0.00208255	0.0100089	0.162994
0610012G03Rik	55996	48346	35613	29426	41323	47652	45043	52171	32520	44672	0.623335	0.856261	1.37368	0.0573299	0.13636	0.034882
0610012H03Rik	417703	362806	111129	107543	144391	175106	254954	390255	109336	191484	0.280166	0.490664	1.75134	0.00945222	0.0244624	0.149142
0610030E20Rik	17537	18073	33123	39831	27074	27137	17971	17805	36477	24060	2.04869	1.35131	0.659594	0.0309713	0.210199	0.0759947
0610031J06Rik	187845	161332	220171	206401	181589	199845	149705	174589	213286	177046	1.22165	1.01407	0.830087	0.122272	0.915583	0.161569
0610031O16Rik	6176	7899	83	65	476	194	721	7037	74	464	0.0105158	0.0659372	6.27027	0.0149647	0.00226539	0.141885
0610037L13Rik	23511	20085	21929	23382	22743	25540	27325	21798	22655	25202	1.03932	1.15616	1.11243	0.690166	0.210372	0.252938
0610038B21Rik	1547	918	571	806	181	1	546	1233	688	243	0.557989	0.19708	0.353198	0.246599	0.0506625	0.141537
0610040B10Rik	945	1364	245	602	654	709	918	1155	424	760	0.3671	0.658009	1.79245	0.117331	0.126316	0.139873
0610040F04Rik	2071	1681	1567	3398	3030	2351	6350	1876	2483	3910	1.32356	2.08422	1.57471	0.583471	0.293586	0.470812
0610040J01Rik	63048	53899	101709	109227	86058	83796	82204	58474	105468	84019	1.80367	1.43686	0.79663	0.0155052	0.00623919	0.00648891
0610043K17Rik	831	819	226	370	686	908	732	825	298	775	0.361212	0.939394	2.60067	0.0182815	0.609798	0.0186839
1100001G20Rik	5796	73	1	1	1	1	100	2934	1	34	0.000340832	0.0115883	34	0.413086	0.267107	0.495025
1110001A16Rik	17366	18840	9445	10936	10538	12944	16041	18103	10191	13174	0.562945	0.727725	1.29271	0.0171038	0.103487	0.255773
1110001J03Rik	66245	65792	27480	28945	37238	46427	88167	66018	28212	57277	0.427338	0.867597	2.03024	0.000411039	0.694876	0.246491
1110002L01Rik	11007	13274	11801	11274	11486	12537	19523	12140	11537	14515	0.950329	1.19563	1.25813	0.655968	0.531089	0.428613
1110004E09Rik	24668	25668	22134	21804	22925	23578	29570	25168	21969	25358	0.872894	1.00755	1.15426	0.0260364	0.94945	0.303109
1110004F10Rik	56312	55095	49015	51159	59721	85472	125915	55703	50087	90369	0.89918	1.62234	1.80424	0.0449453	0.257733	0.203918
1110006O24Rik	1594	1272	1198	1782	1752	1409	1119	1433	1490	1426	1.03978	0.995115	0.957047	0.879998	0.982428	0.856279
1110007C09Rik	29254	29589	35767	34915	37526	28722	31694	29422	35341	32647	1.20118	1.10961	0.923771	0.00592661	0.405453	0.480563
1110008F13Rik	191409	225484	116892	113896	144289	128027	202426	208446	115394	158247	0.553592	0.759175	1.37136	0.0321622	0.212541	0.238204
1110008J03Rik	30163	25587	12895	16298	19343	21142	38325	27875	14597	26270	0.523659	0.942422	1.79968	0.0431476	0.853721	0.236596
1110008L16Rik	18230	20733	19454	14978	20224	20402	21560	19481	17216	20728	0.883733	1.06401	1.204	0.470155	0.331132	0.138898
1110008P14Rik	58836	61728	40409	40111	49326	51388	76851	60282	40260	59188	0.667861	0.981852	1.47014	0.00522987	0.930096	0.196224
1110012L19Rik	22374	20984	18125	19314	20449	25405	43803	21679	18720	29885	0.863508	1.37852	1.59642	0.0836869	0.437479	0.310917
1110018G07Rik	24504	24822	46789	55254	41500	42569	24657	24663	51021	36242	2.06873	1.46949	0.710335	0.0248617	0.219827	0.166523
1110019D14Rik	3959	4285	2554	3088	2675	4128	4946	4122	2821	3916	0.684377	0.950024	1.38816	0.0532401	0.827547	0.301667
1110020A21Rik	967	1360	1175	1513	1817	1344	1728	1163	1344	1630	1.15563	1.40155	1.2128	0.558212	0.144817	0.295098
1110032A03Rik	25636	27931	18699	15040	19778	18719	25041	26783	16869	21179	0.62984	0.790763	1.2555	0.0443202	0.126194	0.230002
1110032F04Rik	7335	4827	3365	1824	5591	4151	7472	6081	2594	5738	0.426575	0.943595	2.21203	0.141372	0.839463	0.105146
1110034G24Rik	5931	5858	6513	9166	7554	12809	19913	5895	7839	13425	1.32977	2.27735	1.71259	0.280364	0.201814	0.322522
1110037F02Rik	31096	30942	52261	54374	51151	50391	40505	31019	53317	47349	1.71885	1.52645	0.888066	0.00224917	0.0345515	0.276347
1110038B12Rik	9645	6590	10487	10088	12519	7984	11449	8118	10288	10650	1.26731	1.3119	1.03519	0.294286	0.31454	0.850827
1110038F14Rik	14849	14136	20413	22215	17450	24834	25317	14492	21314	22534	1.47074	1.55493	1.05724	0.0195862	0.0925974	0.740264
1110046J04Rik	290	1	965	797	596	1048	1648	146	881	1097	6.03425	7.5137	1.24518	0.0479575	0.101784	0.62479
1110051M20Rik	15818	15471	19319	19917	21577	19907	21832	15645	19618	21106	1.25395	1.34906	1.07585	0.00748405	0.00620547	0.163866
1110054M08Rik	22580	18882	8539	11789	14292	15620	23104	20731	10164	17672	0.49028	0.852443	1.73869	0.0502138	0.47969	0.1385
1110057K04Rik	30146	32587	37543	37159	37042	39887	27766	31367	37351	34898	1.19077	1.11257	0.934326	0.0400774	0.516066	0.639673
1110058L19Rik	24859	23164	9748	13036	18415	17168	26952	24012	11392	20845	0.474429	0.868108	1.82979	0.0208134	0.488312	0.107376
1110059E24Rik	19585	23163	16577	21546	23762	35201	44161	21374	19062	34374	0.891831	1.60822	1.80327	0.528886	0.191474	0.145912
1110059G10Rik	9098	7995	9990	10786	9972	12308	14115	8546	10388	12132	1.21554	1.41961	1.16789	0.113622	0.111151	0.3494
1110065P20Rik	54455	40076	24949	23135	35718	29798	47703	47265	24042	37740	0.508664	0.798477	1.56975	0.0851174	0.351553	0.138691
1190002F15Rik	99	342	829	1274	2178	2075	3146	220	1051	2466	4.77727	11.2091	2.34634	0.0818089	0.0154345	0.0573707
1190002N15Rik	5361	3463	11895	12939	11425	15658	8080	4412	12417	11721	2.81437	2.65662	0.943948	0.0178187	0.0873136	0.823253
1190003J15Rik	14318	4512	3266	3148	2595	4517	6302	9415	3207	4471	0.340627	0.474881	1.39414	0.332994	0.295097	0.427885
1190005I06Rik	2030	1759	941	1286	1831	927	1665	1895	1113	1474	0.587335	0.777836	1.32435	0.0706292	0.341534	0.413501
1190007I07Rik	9940	8209	3635	4741	4601	3255	4611	9075	4188	4156	0.461488	0.457961	0.992359	0.0414514	0.010899	0.966664
1200011I18Rik	24537	23656	34691	44828	34046	35545	30020	24097	39760	33204	1.65	1.37793	0.835111	0.091289	0.0242252	0.227795
1200014J11Rik	14112	14953	23608	29969	25911	27022	14674	14533	26789	22536	1.84332	1.55068	0.841241	0.0621961	0.214685	0.503962
1300002E11Rik	5510	6444	6039	10946	8873	7176	7946	5977	8492	7998	1.42078	1.33813	0.941828	0.419893	0.0680236	0.814963
1300002K09Rik	15146	18381	23022	32107	11328	16923	9736	16763	27564	12662	1.64434	0.755354	0.459367	0.154423	0.272747	0.0429276
1300017J02Rik	22295	487	76	1	1	1	118	11391	38	40	0.00333597	0.00351154	1.05263	0.407143	0.25692	0.980855
1300018J18Rik	92784	91781	64436	54984	72372	63417	85574	92283	59710	73788	0.647031	0.799584	1.23577	0.0206321	0.112629	0.216651
1500002O10Rik	317	380	312	1058	418	1037	1607	349	685	1021	1.96275	2.9255	1.49051	0.463553	0.227164	0.566819
1500004A13Rik	1	221	436	704	202	353	1	111	570	185	5.13514	1.66667	0.324561	0.117948	0.664463	0.102325
1500009L16Rik	603	422	3939	5559	4197	8385	6297	512	4749	6293	9.27539	12.291	1.32512	0.0350763	0.0342745	0.424247
1500011B03Rik	19669	22361	16450	26769	35228	40988	40665	21015	21609	38960	1.02827	1.85391	1.80295	0.921407	0.00631853	0.0315282
1500011K16Rik	45353	57823	23092	26301	31167	74093	107830	51588	24696	71030	0.478716	1.37687	2.87617	0.0528179	0.550762	0.204419
1500012F01Rik	6187	6974	8557	9180	9102	22484	31087	6581	8868	20891	1.34752	3.17444	2.35577	0.0448985	0.181715	0.241577
1500015A07Rik	2233	2541	4876	6699	6854	1905	2859	2387	5787	3873	2.42438	1.62254	0.669259	0.0666029	0.503636	0.423488
1500015O10Rik	1481	776	5160	6164	8011	1552	27413	1129	5662	12325	5.01506	10.9167	2.17679	0.0178193	0.345865	0.554309
1500016L03Rik	9545	7370	1377	1132	1488	2151	5811	8457	1254	3150	0.14828	0.372473	2.51196	0.0223141	0.0695063	0.355142
1500017E21Rik	4092	1	1	1	1	1	1	2046	1	1	0.000488759	0.000488759	1	0.42265	0.272228	#DIV/0!
1500032L24Rik	172407	165160	107646	99082	123203	151366	222001	168783	103364	165523	0.612408	0.980685	1.60136	0.0072721	0.93709	0.201032
1600002H07Rik	5343	3389	7516	7286	7365	6465	5794	4366	7401	6541	1.69514	1.49817	0.883799	0.090956	0.102628	0.243489
1600002K03Rik	6268	5900	5062	4612	5211	9361	9123	6084	4837	7899	0.795036	1.29832	1.63304	0.0502671	0.374267	0.177647
1600010M07Rik	1	127	1516	1069	898	1466	1087	64	1292	1150	20.1875	17.9688	0.890093	0.0339207	0.016057	0.637886
1600012H06Rik	939	610	474	343	324	532	404	774	409	420	0.528424	0.542636	1.02689	0.174672	0.0926946	0.908617
1600014C10Rik	161217	281260	86969	50769	79933	75098	69166	221238	68869	74733	0.311289	0.337795	1.08515	0.13567	0.0470723	0.705037
1600016N20Rik	1498	2301	5155	6477	5221	4490	3879	1900	5816	4530	3.06105	2.38421	0.778886	0.0368517	0.0203818	0.164579
1600020E01Rik	3330	2596	2528	3015	4294	3714	5942	2963	2772	4650	0.935538	1.56936	1.67749	0.706126	0.158833	0.122596
1600029D21Rik	23779	30888	97286	115171	80866	60797	52511	27334	106229	64725	3.88633	2.36793	0.609297	0.0145534	0.0442939	0.0472884
1700001G17Rik	827	637	633	119	1419	1237	1739	732	376	1465	0.513661	2.00137	3.89628	0.323448	0.0361297	0.0272464
1700001J11Rik	1771	3942	8046	7531	6914	5727	4988	2856	7788	5876	2.72689	2.05742	0.754494	0.0475473	0.0689317	0.0837817
1700001L05Rik	3344	2871	4897	7437	5297	8226	4812	3108	6167	6112	1.98423	1.96654	0.991082	0.141423	0.119075	0.97566
1700001O22Rik	3065	1552	2027	3272	3586	2788	2998	2308	2649	3124	1.14775	1.35355	1.17931	0.761011	0.293965	0.456941
1700003E16Rik	2733	1723	2524	3494	1908	2717	3690	2228	3009	2771	1.35054	1.24372	0.920904	0.380716	0.528143	0.774407
1700003M07Rik	1	1	484	673	216	258	1	1	578	158	578	158	0.273356	0.0257472	0.223247	0.0433259
1700007K13Rik	121	565	1400	2639	1012	2233	679	343	2020	1308	5.88921	3.81341	0.647525	0.125681	0.224167	0.420906
1700007L15Rik	3539	4999	1305	1348	2535	2388	3410	4269	1326	2778	0.310611	0.650738	2.09502	0.0564368	0.116751	0.0388881
1700008J07Rik	6481	4404	4432	5034	5437	4720	2737	5443	4733	4298	0.869557	0.789638	0.908092	0.579105	0.442973	0.710681
1700009J07Rik	914	917	880	1907	1083	1292	2346	916	1393	1574	1.52074	1.71834	1.12994	0.450194	0.283158	0.79455
1700009P17Rik	552	1453	1279	1493	1979	894	625	1002	1386	1166	1.38323	1.16367	0.84127	0.494638	0.812321	0.711135
1700010I14Rik	1717	2554	3079	4080	2277	8062	6206	2135	3579	5515	1.67635	2.58314	1.54093	0.157329	0.225875	0.449831
1700011H14Rik	81358	86577	63030	76916	101248	122845	148505	83967	69973	124200	0.833339	1.47915	1.77497	0.199825	0.108142	0.0599876
1700011J10Rik	5336	4646	4678	5432	6466	5191	6461	4991	5055	6039	1.01282	1.20998	1.19466	0.911789	0.181541	0.208061
1700012B15Rik	7939	6752	9048	8848	7521	9932	10530	7346	8948	9328	1.21808	1.26981	1.04247	0.116847	0.215679	0.770548
1700012D14Rik	693	304	116	281	526	705	391	498	199	541	0.399598	1.08635	2.71859	0.291461	0.835698	0.0816548
1700016C15Rik	6423	5732	14754	15794	17082	16728	17616	6078	15274	17142	2.513	2.82034	1.1223	0.00457693	0.000120952	0.0353751
1700016K19Rik	44	1	677	373	435	194	1	23	525	210	22.8261	9.13043	0.4	0.0820118	0.333048	0.209416
1700017B05Rik	12728	11869	66363	81120	43646	45188	22501	12299	73741	37112	5.99569	3.01748	0.503275	0.0141631	0.0786891	0.0440424
1700018L02Rik	868	811	827	473	1599	773	407	839	650	926	0.774732	1.10369	1.42462	0.401325	0.86102	0.600733
1700019G17Rik	11552	8842	10837	19728	9111	14183	11178	10197	15282	11491	1.49868	1.1269	0.75193	0.388041	0.590228	0.394068
1700020D05Rik	166	1	402	653	468	794	198	83	527	487	6.3494	5.86747	0.924099	0.0979056	0.178979	0.876394
1700020I14Rik	11609	16052	14920	19147	16136	17982	18765	13830	17034	17628	1.23167	1.27462	1.03487	0.405864	0.144879	0.771422
1700020L24Rik	1	86	185	462	598	675	322	43	324	532	7.53488	12.3721	1.64198	0.192976	0.0412501	0.314276
1700021F05Rik	36454	39211	13913	15267	17452	24221	25709	37833	14590	22461	0.385642	0.593688	1.53948	0.00433765	0.0208384	0.0983719
1700021K19Rik	30860	28643	59022	65810	53147	44405	22941	29752	62416	40164	2.09788	1.34996	0.643489	0.0117379	0.436034	0.15724
1700021N21Rik	1053	482	480	180	971	676	617	768	330	755	0.429688	0.983073	2.28788	0.307756	0.963094	0.0997408
1700023L04Rik	740	643	234	1	444	209	232	692	117	295	0.169075	0.426301	2.52137	0.045089	0.0310324	0.265094
1700024P16Rik	1129	1829	9791	11342	10927	12869	15962	1479	10566	13253	7.14402	8.96078	1.25431	0.00865217	0.00860066	0.267761
1700025G04Rik	3713	2870	17770	15597	16928	13042	11829	3291	16684	13933	5.06958	4.23367	0.835111	0.00748783	0.0131515	0.289706
1700028I16Rik	554	660	410	160	1	70	1	607	285	24	0.469522	0.0395387	0.0842105	0.14111	0.00130925	0.0757499
1700028J19Rik	13789	9383	11393	11285	13406	11391	18310	11586	11339	14369	0.978681	1.2402	1.26722	0.920991	0.438058	0.336269
1700029I15Rik	1	374	1098	105	472	355	202	187	602	343	3.21925	1.83422	0.569767	0.516767	0.432075	0.548648
1700029J07Rik	3258	1887	4215	3643	3097	3552	5083	2572	3929	3911	1.5276	1.52061	0.995419	0.209344	0.245255	0.983245
1700030C10Rik	1001	131	245	186	683	1	613	566	216	433	0.381625	0.765018	2.00463	0.505819	0.775341	0.495838
1700030J22Rik	3195	2522	2207	2424	2259	3156	2080	2858	2316	2498	0.810357	0.874038	1.07858	0.264372	0.521496	0.703985
1700030K09Rik	7748	5570	13141	11470	9229	9905	10819	6659	12305	9984	1.84788	1.49932	0.811377	0.0543206	0.0455763	0.0740701
1700034H15Rik	989	428	2914	1810	1567	852	496	708	2362	972	3.33616	1.37288	0.411516	0.116272	0.605186	0.0955547
1700034O15Rik	112	665	604	1028	755	1015	971	388	816	914	2.10309	2.35567	1.1201	0.344668	0.10731	0.641037
1700034P13Rik	463	693	120	105	147	599	1102	578	112	616	0.193772	1.06574	5.5	0.0561765	0.923911	0.252312
1700037C18Rik	12187	12179	9486	9520	10447	11273	20857	12183	9503	14192	0.780021	1.1649	1.49342	4.24622e-05	0.673044	0.356476
1700037H04Rik	25906	34473	47211	39773	34926	33317	30644	30190	43492	32962	1.44061	1.09182	0.757887	0.14367	0.494689	0.0462984
1700040L02Rik	11983	9899	6201	8306	10389	8487	11672	10941	7253	10183	0.662919	0.930719	1.40397	0.130478	0.631442	0.132792
1700047I17Rik2	4017	3616	10770	13516	10502	10377	6422	3816	12143	9100	3.18213	2.3847	0.749403	0.0266645	0.0556995	0.227231
1700048O20Rik	195	171	1341	414	1018	1852	1556	183	877	1475	4.79235	8.06011	1.68187	0.272878	0.0262654	0.291023
1700049G17Rik	2894	4337	6425	3626	5113	5051	5749	3616	5026	5304	1.38993	1.46681	1.05531	0.465019	0.0696558	0.813327
1700052K11Rik	8249	7415	10616	16141	14308	12904	14136	7832	13379	13782	1.70825	1.7597	1.03012	0.18552	0.00275437	0.862045
1700052N19Rik	22063	21204	18772	18952	20458	22650	29573	21633	18862	24227	0.871909	1.11991	1.28443	0.0241653	0.519086	0.227578
1700055N04Rik	3768	4786	1406	1424	2022	1378	5783	4277	1415	3061	0.330839	0.715689	2.16325	0.0302131	0.550523	0.42178
1700066B19Rik	1	87	393	353	250	545	820	44	373	538	8.47727	12.2273	1.44236	0.0201518	0.104933	0.494187
1700066M21Rik	15961	17672	10341	9087	10519	11590	17563	16816	9714	13224	0.577664	0.786394	1.36133	0.0215821	0.303524	0.308284
1700067K01Rik	809	890	946	547	905	103	89	850	746	366	0.877647	0.430588	0.490617	0.663136	0.260233	0.388571
1700084E18Rik	325	64	620	601	527	540	937	195	610	668	3.12821	3.42564	1.09508	0.0863143	0.0977614	0.762591
1700084J12Rik	799	882	156	105	1	373	456	840	131	277	0.155952	0.329762	2.1145	0.00467344	0.0542627	0.479784
1700086O06Rik	1644	1441	1502	1762	1548	2150	2720	1543	1632	2139	1.05768	1.38626	1.31066	0.641756	0.270913	0.339276
1700088E04Rik	8066	9846	13240	11321	13069	8834	9294	8956	12281	10399	1.37126	1.16112	0.846755	0.126274	0.493273	0.389313
1700094D03Rik	1477	2451	2956	4567	3296	4619	1834	1964	3762	3250	1.91548	1.65479	0.863902	0.196375	0.3269	0.698344
1700096K18Rik	4407	3838	5403	5122	3873	3118	3492	4122	5262	3494	1.27656	0.847647	0.664006	0.0694919	0.172619	0.00977093
1700097N02Rik	1	64	485	1	162	398	1921	33	243	827	7.36364	25.0606	3.40329	0.47929	0.345818	0.484453
1700101E01Rik	1	272	286	669	237	1132	436	136	477	602	3.50735	4.42647	1.26205	0.28325	0.291771	0.764279
1700101I11Rik	1397	2026	339	753	1466	1193	3425	1711	546	2028	0.319112	1.18527	3.71429	0.0904266	0.75785	0.205779
1700112E06Rik	6108	5984	5636	4408	6098	7760	13206	6046	5022	9021	0.830632	1.49206	1.7963	0.238921	0.361722	0.249681
1700113A16Rik	3849	4070	1085	1642	1905	1338	1844	3960	1364	1696	0.344444	0.428283	1.2434	0.0130605	0.00271949	0.364207
1700119H24Rik	1738	1580	167	510	518	324	3069	1659	338	1304	0.203737	0.786016	3.85799	0.0198402	0.776303	0.462553
1700123M08Rik	1	526	531	349	794	192	986	263	440	657	1.673	2.4981	1.49318	0.590229	0.360226	0.541171
1700123O20Rik	37896	38032	23369	32584	35880	39454	52935	37964	27976	42756	0.736909	1.12622	1.52831	0.162509	0.526319	0.144546
1810008I18Rik	2618	134	1	1	1	1	1	1376	1	1	0.000726744	0.000726744	1	0.383585	0.23414	#DIV/0!
1810009A15Rik	24119	22465	15449	17459	22928	26281	41462	23292	16454	30224	0.706423	1.29761	1.83688	0.034371	0.417278	0.159675
1810010H24Rik	1546	2147	1826	2914	1773	1654	1290	1847	2370	1572	1.28316	0.85111	0.663291	0.488269	0.417235	0.172169
1810011H11Rik	365	1039	6945	8250	2745	5848	2822	702	7598	3805	10.8234	5.42023	0.50079	0.0111534	0.103945	0.0739346
1810011O10Rik	38308	41241	48924	51725	63668	48260	99508	39775	50324	70479	1.26522	1.77194	1.4005	0.0350156	0.215719	0.380028
1810013D10Rik	74735	75822	35994	35609	54996	53841	98250	75279	35802	69029	0.475591	0.916976	1.92808	0.000213254	0.762304	0.176441
1810013L24Rik	25239	31388	41462	39971	34649	38884	22900	28314	40716	32144	1.43802	1.13527	0.789469	0.0593283	0.601515	0.260569
1810014B01Rik	5033	7418	3111	3936	5213	4342	5978	6226	3524	5178	0.566013	0.831674	1.46935	0.165558	0.402772	0.0940728
1810019D21Rik	12839	12490	15366	14765	10220	6294	8442	12665	15066	8319	1.18958	0.65685	0.55217	0.0203102	0.0598212	0.019872
1810019J16Rik	33190	29715	37950	33908	33646	28020	24718	31452	35929	28795	1.14234	0.915522	0.801442	0.235046	0.514418	0.148395
1810021B22Rik	1839	1642	1175	1806	600	1324	1971	1740	1491	1299	0.856897	0.746552	0.871227	0.528373	0.454849	0.755244
1810022K09Rik	1227	904	825	1186	1214	712	1778	1065	1005	1235	0.943662	1.15962	1.22886	0.827459	0.7111	0.622994
1810026B05Rik	4063	6814	9345	11087	8641	8380	9013	5438	10216	8678	1.87863	1.59581	0.849452	0.0991586	0.0541997	0.11249
1810026J23Rik	84237	84939	72432	71829	71911	77631	60627	84588	72131	70056	0.852733	0.828203	0.971233	0.00137678	0.109793	0.76898
1810030O07Rik	18965	20977	32946	37818	27314	29253	31128	19971	35382	29232	1.77167	1.46372	0.826183	0.0280234	0.0103869	0.0758717
1810032O08Rik	4400	5397	6886	6219	8289	7207	15171	4898	6553	10222	1.33789	2.08697	1.5599	0.110182	0.199005	0.338344
1810033B17Rik	139	1	3256	2769	2314	6484	3747	70	3012	4182	43.0286	59.7429	1.38845	0.0073168	0.0802182	0.515311
1810034E14Rik	7449	9751	3147	3497	4747	4185	7118	8600	3322	5350	0.386279	0.622093	1.61048	0.0453704	0.109712	0.180804
1810037I17Rik	58419	49606	37259	44670	50564	65571	75562	54012	40964	63899	0.758424	1.18305	1.55988	0.151629	0.393109	0.100687
1810041L15Rik	1810	894	2549	4046	1745	2428	1172	1352	3297	1782	2.43861	1.31805	0.540491	0.156915	0.51241	0.128958
1810043G02Rik	39931	43603	38556	38074	44076	35125	48312	41767	38315	42504	0.917351	1.01765	1.10933	0.20331	0.896256	0.465327
1810043H04Rik	14012	10588	6871	7520	8845	9872	11691	12300	7195	10136	0.584959	0.824065	1.40876	0.0994484	0.285268	0.0756631
1810044D09Rik	7246	8626	1720	2128	3929	4278	4675	7936	1924	4294	0.24244	0.541079	2.23181	0.0140231	0.00834449	0.00495807
1810055G02Rik	8827	6596	26362	24226	18429	16346	11003	7712	25294	15259	3.27982	1.9786	0.603266	0.00762659	0.0848082	0.0429134
1810058I24Rik	60444	57785	51569	48729	55642	52713	55640	59115	50149	54665	0.84833	0.924723	1.09005	0.0439927	0.0692366	0.0710775
1810062G17Rik	299	238	125	46	456	757	746	268	85	653	0.317164	2.43657	7.68235	0.0669821	0.0588324	0.0224984
2010001E11Rik	1462	706	680	249	615	840	491	1084	465	649	0.428967	0.598708	1.3957	0.290518	0.256159	0.44079
2010001M06Rik	5251	5230	6916	4735	7050	4923	9313	5240	5826	7095	1.11183	1.35401	1.21782	0.645345	0.339386	0.537043
2010002M12Rik	2195	1764	1938	1123	1541	3355	1624	1979	1530	2173	0.773118	1.09803	1.42026	0.432778	0.819808	0.491044
2010003K11Rik	1454	4206	2254	2972	4294	2889	3815	2830	2613	3666	0.923322	1.29541	1.40299	0.892721	0.521702	0.175349
2010003O02Rik	4656	2909	1267	1677	2493	1965	3022	3783	1472	2493	0.389109	0.659001	1.69361	0.123481	0.188814	0.0944005
2010010A06Rik	468	1172	896	1261	1271	840	1883	820	1078	1331	1.31463	1.62317	1.23469	0.581342	0.356716	0.584254
2010012O05Rik	17001	14615	17451	18464	18746	16886	24788	15808	17958	20140	1.13601	1.27404	1.12151	0.239082	0.269389	0.532431
2010016I18Rik	1	1	1536	1653	2280	3218	1682	1	1594	2393	1594	2393	1.50125	0.00134503	0.0254973	0.261361
2010107E04Rik	118512	113708	66772	69093	84794	117356	203337	116110	67932	135162	0.585066	1.16409	1.98967	0.00305195	0.704692	0.237292
2010107G23Rik	5794	6571	5186	4605	5919	8248	12123	6183	4896	8763	0.791849	1.41727	1.78983	0.117543	0.353006	0.197759
2010111I01Rik	20992	23814	27926	26341	29545	30696	36365	22403	27134	32202	1.21118	1.4374	1.18678	0.0998188	0.0437713	0.166289
2010204K13Rik	2490	1453	1938	1852	2713	2230	3409	1971	1895	2784	0.961441	1.41248	1.46913	0.896587	0.260278	0.138374
2010300C02Rik	442	870	3352	3735	2183	1733	1732	656	3543	1883	5.40091	2.87043	0.531471	0.00974669	0.0163935	0.00624078
2010315B03Rik	14581	18585	11618	13507	14995	19023	20706	16583	12563	18242	0.757583	1.10004	1.45204	0.210978	0.57554	0.0899553
2010320M18Rik	30834	34216	18755	21029	26544	28384	39642	32525	19892	31523	0.611591	0.969193	1.58471	0.0250445	0.865495	0.118127
2200002D01Rik	4186	3551	9789	8771	11731	12780	11744	3869	9280	12085	2.39855	3.12355	1.30226	0.0120674	0.000511813	0.0174638
2210013O21Rik	10192	8655	12862	13678	14827	10134	12525	9423	13270	12495	1.40826	1.32601	0.941598	0.047548	0.193703	0.692076
2210015D19Rik	20159	19543	14592	16677	18033	21823	33282	19851	15634	24380	0.787567	1.22815	1.55942	0.0604963	0.500127	0.239113
2210016F16Rik	53442	55225	54188	53605	52220	58977	59173	54333	53896	56790	0.991957	1.04522	1.0537	0.687095	0.476168	0.400231
2210016L21Rik	42231	44043	50659	57283	53217	50153	63018	43137	53971	55463	1.25115	1.28574	1.02764	0.0874699	0.0926062	0.806683
2210018M11Rik	10788	11461	20716	24534	18995	20614	10949	11124	22625	16853	2.03389	1.51501	0.744884	0.0272537	0.235067	0.255019
2210039B01Rik	281	500	190	710	428	55	1172	390	450	552	1.15385	1.41538	1.22667	0.852499	0.733695	0.841318
2210404J11Rik	11997	12961	13969	16866	17559	15461	17022	12479	15418	16681	1.23552	1.33673	1.08192	0.194122	0.017905	0.418804
2210404O07Rik	94360	97043	50997	45844	66193	63415	100955	95701	48421	76854	0.505961	0.803064	1.5872	0.00375331	0.31414	0.167988
2210404O09Rik	313	797	2437	2227	3094	2188	2709	555	2332	2663	4.2018	4.7982	1.14194	0.0213349	0.0118751	0.410668
2210408F21Rik	10357	8316	2935	2209	4019	4216	6135	9337	2572	4790	0.275463	0.513013	1.86236	0.024693	0.029312	0.0932363
2210408I21Rik	5650	5269	6461	5561	5865	6681	7796	5460	6011	6781	1.10092	1.24194	1.1281	0.376242	0.170659	0.405204
2210417K05Rik	279	221	1885	1519	1100	924	498	250	1702	841	6.808	3.364	0.494125	0.015896	0.0840131	0.0488166
2300002M23Rik	3102	4117	338	244	611	757	1132	3610	291	833	0.0806094	0.230748	2.86254	0.0227852	0.00744051	0.0758928
2300009A05Rik	17473	20760	9811	10215	16671	10119	14525	19117	10013	13772	0.523775	0.720406	1.37541	0.0315289	0.14972	0.228931
2310001H17Rik	1812	3164	1996	1662	2668	2806	6974	2488	1829	4149	0.735129	1.6676	2.26845	0.443839	0.44462	0.293912
2310003H01Rik	23181	20981	43590	39608	40580	32890	22442	22081	41599	31970	1.88393	1.44785	0.768528	0.0133114	0.243719	0.259756
2310007B03Rik	994	1260	5481	5568	6073	4947	4634	1127	5525	5218	4.9024	4.62999	0.944434	0.00101104	0.00564967	0.625208
2310008H04Rik	4490	5660	10811	11609	9902	8695	7195	5075	11210	8597	2.20887	1.69399	0.766905	0.0130618	0.0493444	0.0892987
2310008H09Rik	36459	32679	50022	58451	49751	56077	42041	34569	54237	49290	1.56895	1.42584	0.908789	0.0509736	0.0729633	0.47734
2310008N11Rik	70	1	1	77	1028	299	263	35	39	530	1.11429	15.1429	13.5897	0.951836	0.223023	0.225788
2310009A05Rik	13268	17529	9844	8017	11500	9823	9481	15399	8930	10268	0.579908	0.666797	1.14983	0.108028	0.0634557	0.294202
2310009B15Rik	5096	5502	4653	5947	4961	3978	5551	5299	5300	4830	1.00019	0.911493	0.911321	0.998957	0.498811	0.581852
2310010J17Rik	2530	2375	1086	1261	1958	2507	2498	2453	1174	2321	0.478598	0.946188	1.977	0.00824878	0.623754	0.0180386
2310011J03Rik	70270	67868	63293	68228	80116	80885	116398	69069	65760	92467	0.952091	1.33876	1.40613	0.351251	0.227769	0.1846
2310014L17Rik	561	473	820	1451	269	660	62	517	1136	331	2.19729	0.640232	0.291373	0.19169	0.474189	0.0903177
2310015A10Rik	2031	3732	11060	13136	8817	10706	5696	2882	12098	8407	4.19778	2.91707	0.694908	0.0205486	0.0691666	0.167809
2310015B20Rik	374	402	261	327	522	832	1086	388	294	813	0.757732	2.09536	2.76531	0.119841	0.136951	0.0916744
2310022A10Rik	5836	7630	12389	13671	10425	11813	8618	6733	13030	10285	1.93524	1.52755	0.789332	0.0293126	0.080675	0.122544
2310022B05Rik	55193	55169	159881	161533	107466	119379	57922	55181	160707	94922	2.91236	1.72019	0.590653	6.12763e-05	0.200371	0.0733424
2310030G06Rik	33503	27077	23516	23545	23497	22061	25043	30290	23531	23534	0.776857	0.776956	1.00013	0.170085	0.083287	0.997906
2310033P09Rik	8521	9490	14711	15998	14334	11881	15501	9005	15355	13905	1.70516	1.54414	0.905568	0.0157177	0.0411901	0.393603
2310035C23Rik	13260	17210	22734	26084	24826	22715	14426	15235	24409	20656	1.60217	1.35583	0.846245	0.071269	0.301516	0.445401
2310036O22Rik	81675	83570	90663	92009	90230	98080	84288	82622	91336	90866	1.10547	1.09978	0.994854	0.0173287	0.211377	0.933432
2310039H08Rik	80490	58157	20624	17880	22494	29453	45295	69323	19252	32414	0.277714	0.467579	1.68367	0.0469573	0.0548301	0.230374
2310040G24Rik	605	477	1358	1064	578	1394	1146	541	1211	1039	2.23845	1.92052	0.857969	0.0527705	0.212267	0.639354
2310042D19Rik	8417	6809	2516	2790	4418	4213	5123	7613	2653	4585	0.348483	0.602259	1.72823	0.0259889	0.0225034	0.0136836
2310043L19Rik	1179	452	1	505	212	118	1499	816	253	609	0.310049	0.746324	2.40711	0.331341	0.767375	0.596973
2310044G17Rik	52563	50179	58323	64560	60236	47663	53216	51371	61442	53705	1.19604	1.04543	0.874076	0.0945713	0.658787	0.236321
2310045N01Rik	14016	18294	16011	14592	13962	17291	16203	16155	15302	15819	0.947199	0.979201	1.03379	0.741315	0.879257	0.731166
2310047M10Rik	14229	14233	34706	36180	36473	31078	25123	14231	35443	30891	2.49055	2.17068	0.871568	0.00120501	0.0291921	0.364337
2310057M21Rik	3468	3843	5965	7277	5619	5893	5614	3656	6621	5709	1.811	1.56154	0.862256	0.0490685	0.00153159	0.167493
2310061I04Rik	37507	41070	42113	37507	39467	36608	30013	39289	39810	35363	1.01326	0.900074	0.888294	0.874354	0.382945	0.347375
2310061J03Rik	7118	9204	6426	5984	6109	5557	5666	8161	6205	5777	0.760323	0.707879	0.931023	0.207994	0.0599095	0.215413
2310067B10Rik	59725	69789	109719	124237	90093	85169	40944	64757	116978	72068	1.80641	1.1129	0.616082	0.0274358	0.74519	0.120701
2310068J16Rik	224	91	1	222	521	760	1219	158	112	833	0.708861	5.27215	7.4375	0.755447	0.0867599	0.0799235
2310069B03Rik	261	1326	275	111	20	1	416	794	193	146	0.243073	0.183879	0.756477	0.381014	0.232031	0.814631
2310081J21Rik	813	799	1098	982	1400	1293	2212	806	1040	1635	1.29032	2.02854	1.57212	0.0570494	0.11379	0.21268
2310081J21Rik	1404	696	735	905	1912	951	3017	1050	820	1960	0.780952	1.86667	2.39024	0.592125	0.345301	0.23681
2410002F23Rik	25646	26153	53265	52021	44730	45986	47032	25900	52643	45916	2.03255	1.77282	0.872215	0.000630188	0.000185862	0.00626106
2410004B18Rik	7988	8258	9321	9296	10267	10165	11656	8123	9309	10696	1.14601	1.31675	1.149	0.0128278	0.0264029	0.111517
2410004N09Rik	2585	3022	2081	1557	3104	3713	3356	2804	1819	3391	0.648716	1.20934	1.86421	0.102031	0.127015	0.013562
2410006H16Rik	6755	6249	7364	8496	11062	14901	17128	6502	7930	14364	1.21962	2.20917	1.81135	0.14781	0.0416675	0.0697818
2410015M20Rik	218832	228595	84039	98407	140275	231981	427806	223713	91223	266687	0.407768	1.19209	2.92346	0.00427009	0.721024	0.207714
2410016O06Rik	10748	8517	16828	20018	15005	16756	11247	9633	18423	14336	1.91249	1.48822	0.778158	0.0456919	0.128487	0.188676
2410018M08Rik	145410	117086	55883	43786	74572	68514	86761	131248	49835	76616	0.379701	0.58375	1.53739	0.0339663	0.0227564	0.0478381
2410066E13Rik	63825	55166	35193	28345	46674	29492	68828	59496	31769	48331	0.533969	0.81234	1.52133	0.0374225	0.511968	0.347902
2410089E03Rik	6986	7133	20016	25803	15096	17621	8080	7059	22909	13599	3.24536	1.92648	0.593609	0.0317674	0.174063	0.117269
2410127L17Rik	2645	3114	4212	3840	3272	3364	2579	2879	4026	3072	1.3984	1.06704	0.76304	0.0618941	0.63455	0.0714861
2410131K14Rik	18076	16958	22773	19206	22467	21654	20916	17517	20989	21679	1.19821	1.2376	1.03287	0.204295	0.0100064	0.666827
2500004C02Rik	2041	2582	3949	4063	3183	5898	5067	2311	4006	4716	1.73345	2.04068	1.17723	0.0255971	0.107296	0.542978
2510002D24Rik	30746	37186	22891	23931	29887	29031	32011	33966	23411	30310	0.689248	0.892363	1.29469	0.0836818	0.262744	0.0106388
2510003E04Rik	45418	45012	48779	52681	53802	53786	48406	45215	50730	51998	1.12197	1.15002	1.025	0.106646	0.061535	0.674695
2510009E07Rik	22328	25395	45825	51111	29693	29884	19881	23861	48468	26486	2.03126	1.11001	0.546464	0.0150732	0.594031	0.0184343
2510039O18Rik	65769	60926	149045	157631	113006	109609	66133	63348	153338	96249	2.42057	1.51937	0.627692	0.0029864	0.191218	0.0629256
2510049J12Rik	12249	16476	12220	14163	13440	14906	16766	14362	13192	15037	0.918535	1.047	1.13986	0.664642	0.758754	0.289452
2610001J05Rik	30295	29664	38897	37526	38469	39617	39577	29979	38211	39221	1.27459	1.30828	1.02643	0.00829875	0.000433623	0.247535
2610002J02Rik	32841	40914	39155	48205	41272	40126	38312	36878	43680	39903	1.18445	1.08203	0.91353	0.378532	0.415118	0.365604
2610002M06Rik	15481	16100	17467	18882	22227	22311	21793	15791	18174	22110	1.15091	1.40016	1.21657	0.090854	0.000258263	0.00611902
2610005L07Rik	6835	6716	8027	13992	7733	15840	13611	6775	11009	12395	1.62494	1.82952	1.1259	0.291617	0.1697	0.741723
2610008E11Rik	6899	7030	13582	14342	12011	17746	13503	6964	13962	14420	2.00488	2.07065	1.0328	0.0030229	0.0437038	0.8508
2610015P09Rik	3083	4009	4876	6039	4641	5242	4123	3546	5457	4669	1.53892	1.31669	0.855598	0.12376	0.129882	0.2812
2610016A17Rik	843	589	264	544	903	764	1248	716	404	972	0.564246	1.35754	2.40594	0.240608	0.307534	0.0760453
2610017I09Rik	3138	2830	1466	2909	3717	4385	6605	2984	2188	4902	0.733244	1.64276	2.2404	0.393198	0.188928	0.117988
2610018G03Rik	1367	2615	4582	3639	4100	8128	3763	1991	4110	5330	2.06429	2.67705	1.29684	0.113456	0.171965	0.555562
2610019E17Rik	218	658	707	1206	944	634	642	438	956	740	2.18265	1.6895	0.774059	0.259394	0.246558	0.412184
2610019F03Rik	54635	58471	36847	35781	43180	49384	59215	56553	36314	50593	0.642123	0.894612	1.39321	0.00953627	0.406912	0.0990238
2610020C07Rik	129	320	651	695	393	560	369	225	673	441	2.99111	1.96	0.655275	0.0445778	0.132308	0.0609405
2610020H08Rik	2379	1673	4299	3291	5171	4788	5925	2026	3795	5295	1.87315	2.61352	1.39526	0.10269	0.00748897	0.0788413
2610027K06Rik	2163	1298	2472	1746	2181	972	1215	1731	2109	1456	1.21837	0.841132	0.690375	0.571684	0.665939	0.319168
2610028E06Rik	142	214	295	1	1016	821	695	178	148	844	0.831461	4.74157	5.7027	0.861191	0.0124944	0.023538
2610034B18Rik	24227	20857	54615	50876	43116	49224	47541	22542	52745	46627	2.33985	2.06845	0.884008	0.00687205	0.00286374	0.111123
2610035D17Rik	199	240	916	689	277	1143	366	220	802	595	3.64545	2.70455	0.741895	0.0369804	0.367904	0.610027
2610044O15Rik8	4303	2740	2911	3131	6345	6214	8982	3521	3021	7180	0.857995	2.03919	2.3767	0.590823	0.0672366	0.0376994
2610203C20Rik	580	1543	3166	4868	2228	1994	1153	1061	4017	1792	3.78605	1.68897	0.446104	0.0942341	0.278759	0.0613832
2610203C22Rik	106	91	538	1005	343	354	314	99	771	337	7.78788	3.40404	0.437095	0.102336	0.000703112	0.0887327
2610204G22Rik	118	493	127	205	341	150	1023	306	166	505	0.542484	1.65033	3.04217	0.542105	0.627323	0.396625
2610301B20Rik	11500	12191	12204	14802	15641	17863	14364	11846	13503	15956	1.13988	1.34695	1.18166	0.342802	0.0551259	0.230913
2610301G19Rik	39529	40514	76084	78274	72432	72639	55518	40021	77179	66863	1.92846	1.6707	0.866337	0.00104248	0.0352331	0.256025
2610306M01Rik	10228	8583	8078	7170	9559	12224	18228	9405	7624	13337	0.810633	1.41808	1.74934	0.198383	0.327183	0.184442
2610307P16Rik	142	1262	1364	1643	777	1164	390	702	1504	777	2.14245	1.10684	0.516622	0.299331	0.891861	0.0985595
2610318N02Rik	1	1	651	511	478	1470	161	1	581	703	581	703	1.20998	0.0142553	0.261671	0.8269
2610507B11Rik	317040	314581	391660	419219	341136	348480	195714	315811	405440	295110	1.28381	0.934451	0.727876	0.023005	0.76837	0.188363
2610507I01Rik	163	795	999	9881	4588	387	1126	479	5440	2034	11.357	4.24635	0.373897	0.381112	0.425011	0.42606
2610524H06Rik	5204	4254	8104	9417	10978	19228	13650	4729	8760	14618	1.8524	3.09114	1.66872	0.0381055	0.0519777	0.162257
2610528J11Rik	80775	78233	26813	30314	33110	35454	51477	79504	28564	40014	0.359278	0.503295	1.40085	0.00179853	0.0134037	0.227319
2700029M09Rik	13317	15029	13218	12548	17139	19564	25396	14173	12883	20700	0.908982	1.46052	1.60677	0.29562	0.136326	0.0905956
2700038G22Rik	266	586	2260	3346	1678	920	1536	426	2803	1378	6.57981	3.23474	0.491616	0.0523054	0.0602173	0.0663302
2700046G09Rik	3989	6140	2943	4303	3134	3296	5204	5065	3623	3878	0.715301	0.765647	1.07038	0.374803	0.386712	0.814587
2700049A03Rik	5012	4115	8931	9326	7438	7780	4047	4563	9129	6422	2.00066	1.40741	0.703472	0.0113289	0.322873	0.178099
2700050L05Rik	16735	16561	20716	21850	25853	23962	18460	16648	21283	22758	1.27841	1.36701	1.0693	0.0149738	0.122553	0.6453
2700054A10Rik	1392	1201	1189	449	1445	2311	1	1296	819	1253	0.631944	0.966821	1.52991	0.337856	0.962819	0.667297
2700060E02Rik	27841	26325	21155	19221	24934	26340	40464	27083	20188	30579	0.745412	1.12908	1.51471	0.030318	0.624257	0.205154
2700062C07Rik	6173	9377	8284	6114	7824	8495	11935	7775	7199	9418	0.925916	1.21132	1.30824	0.79401	0.47789	0.312513
2700081O15Rik	7843	7481	29207	31660	18511	17942	10420	7662	30434	15624	3.97207	2.03915	0.513373	0.00295109	0.0990788	0.0239346
2700089E24Rik	10032	8900	9926	5859	12039	9406	10545	9466	7893	10663	0.833826	1.12645	1.35094	0.533701	0.344979	0.222761
2700094K13Rik	8672	11052	13163	15768	19634	20272	28174	9862	14466	22693	1.46684	2.30105	1.56871	0.120826	0.03918	0.111156
2700097O09Rik	4636	5018	3857	3626	4546	4672	3156	4827	3741	4125	0.775016	0.854568	1.10265	0.0397763	0.354572	0.587643
2700099C18Rik	89	1	858	810	848	1223	1633	45	834	1234	18.5333	27.4222	1.47962	0.00401094	0.0272898	0.265174
2810001G20Rik	3793	3391	3819	2075	3160	5573	9861	3592	2947	6198	0.820434	1.7255	2.10316	0.545909	0.37944	0.301616
2810002D19Rik	2705	3323	1361	3212	2084	2903	2939	3014	2286	2642	0.758461	0.876576	1.15573	0.533627	0.448463	0.678889
2810004N23Rik	34834	33204	20004	20361	24757	24956	41314	34019	20182	30342	0.593257	0.891913	1.50342	0.00361618	0.640722	0.246978
2810006K23Rik	13172	14458	9038	11177	12082	12434	24004	13815	10108	16173	0.731668	1.17068	1.60002	0.0970766	0.674034	0.321336
2810007J24Rik	32543	505	1	1	1	1	56	16524	1	19	6.0518e-05	0.00114984	19	0.410729	0.260811	0.495025
2810008D09Rik	6263	4954	6471	9733	8123	7698	11247	5609	8102	9023	1.44446	1.60866	1.11368	0.291739	0.111034	0.659215
2810013P06Rik	24035	22094	14510	15092	18971	24285	41678	23065	14801	28311	0.641708	1.22744	1.91278	0.0147025	0.596254	0.224505
2810021J22Rik	6746	9120	10473	12709	10823	8882	12444	7933	11591	10716	1.46111	1.35081	0.92451	0.154064	0.179674	0.616073
2810025M15Rik	12419	15314	15095	16748	13094	14190	17570	13867	15921	14951	1.14812	1.07817	0.939074	0.342875	0.632774	0.635375
2810029C07Rik	8236	5041	4928	6365	6134	8959	12819	6639	5647	9304	0.85058	1.40142	1.6476	0.628247	0.406933	0.248116
2810047C21Rik1	352	614	625	511	309	655	1533	483	568	832	1.17598	1.72257	1.46479	0.612212	0.519673	0.614711
2810055G20Rik	771	1657	426	357	1014	709	1265	1214	392	996	0.3229	0.820428	2.54082	0.205373	0.61519	0.0629789
2810403A07Rik	29402	28593	55863	61349	53224	46910	39054	28998	58606	46396	2.02104	1.59997	0.79166	0.00865555	0.046327	0.120426
2810403D21Rik	431	897	505	130	478	577	729	664	318	595	0.478916	0.896084	1.87107	0.366273	0.748859	0.198651
2810407C02Rik	304094	290460	173149	171076	232007	236997	359259	297277	172112	276087	0.578962	0.92872	1.60411	0.00302119	0.720784	0.148388
2810408A11Rik	3059	3607	3707	3084	3361	2650	6644	3333	3395	4218	1.0186	1.26553	1.24242	0.894071	0.618831	0.643525
2810408I11Rik	990	1	279	131	1094	558	1108	495	205	920	0.414141	1.85859	4.4878	0.619994	0.402469	0.0587224
2810408M09Rik	16610	17293	19320	17950	20520	22244	25744	16951	18635	22836	1.09935	1.34718	1.22544	0.158867	0.0604206	0.132686
2810410L24Rik	3124	3558	5069	4067	3718	4990	4113	3341	4568	4274	1.36726	1.27926	0.935639	0.153634	0.16576	0.663611
2810417H13Rik	304	255	3440	4616	6211	11982	11190	280	4028	9794	14.3857	34.9786	2.43148	0.0237732	0.0265842	0.0932994
2810428I15Rik	29104	22028	24738	24044	20390	27360	24335	25566	24391	24028	0.954041	0.939842	0.985117	0.772418	0.706154	0.898595
2810433D01Rik	542	703	803	1167	989	1514	2291	623	985	1598	1.58106	2.56501	1.62234	0.210115	0.141637	0.313027
2810454H06Rik	655	69	577	966	1042	328	755	362	771	708	2.12983	1.9558	0.918288	0.36437	0.390069	0.848954
2810459M11Rik	2721	2029	584	281	168	578	385	2375	432	377	0.181895	0.158737	0.872685	0.0357923	0.00688765	0.789313
2810474O19Rik	10713	18440	39128	40412	27173	25678	15831	14577	39770	22894	2.72827	1.57056	0.57566	0.0233244	0.222517	0.0353819
2900005J15Rik	1107	1030	3054	2471	1882	2415	1738	1068	2763	2012	2.58708	1.8839	0.728194	0.0288308	0.038706	0.116584
2900008C10Rik	795	247	1253	1421	879	912	1165	521	1337	985	2.56622	1.8906	0.736724	0.104388	0.142839	0.0765519
2900011O08Rik	131	185	1258	298	878	947	396	158	778	740	4.92405	4.68354	0.951157	0.32619	0.0809228	0.934498
2900026A02Rik	16702	17060	33572	39976	25838	22135	9839	16881	36774	19271	2.17843	1.14158	0.524039	0.0250183	0.727437	0.07907
2900056M20Rik	1311	2485	4699	5665	3101	2520	2617	1898	5182	2746	2.73024	1.44679	0.529911	0.0496267	0.185349	0.0107717
2900076A07Rik	2948	2732	1316	1904	2890	2844	3177	2840	1610	2970	0.566901	1.04577	1.84472	0.0591479	0.466698	0.0131741
2900092D14Rik	2036	1192	3675	6302	4221	3057	1075	1614	4988	2784	3.09046	1.72491	0.55814	0.134288	0.410407	0.247155
2900097C17Rik	42581	43298	95380	112139	72866	64096	34388	42939	103759	57117	2.41643	1.33019	0.550478	0.018491	0.415227	0.0642824
3000002C10Rik	2164	2814	3680	3373	2494	3206	2086	2489	3527	2595	1.41703	1.04259	0.735753	0.101986	0.841175	0.12332
3010026O09Rik	16173	21288	6984	8117	9288	11745	13212	18730	7550	11415	0.403097	0.60945	1.51192	0.0507541	0.0561791	0.0866034
3110001D03Rik	34182	40507	27058	27003	35934	41455	69136	37344	27031	48842	0.723838	1.30789	1.80689	0.0825489	0.456046	0.198557
3110001I22Rik	706	2078	963	1159	2407	3631	3885	1392	1061	3308	0.762213	2.37644	3.11781	0.680004	0.0911931	0.0323294
3110002H16Rik	23364	24658	33388	32490	30141	30915	26827	24011	32939	29294	1.37183	1.22002	0.889341	0.00769126	0.0521342	0.11462
3110007F17Rik	161	82	189	623	715	227	767	121	406	570	3.35537	4.71074	1.40394	0.326122	0.139203	0.593268
3110009E18Rik	801	1262	2106	477	1549	1474	1550	1032	1291	1524	1.25097	1.47674	1.18048	0.787759	0.0668154	0.727264
3110035E14Rik	1	1	1085	799	1770	3798	2332	1	942	2633	942	2633	2.79512	0.0223233	0.0433155	0.121018
3110040N11Rik	10201	9626	4879	6548	9412	8341	12504	9914	5713	10086	0.576256	1.01735	1.76545	0.0414379	0.922331	0.0853154
3110043O21Rik	8199	9702	12722	15317	15851	17675	17254	8951	14019	16927	1.56619	1.89107	1.20743	0.0774678	0.0030859	0.0940886
3110045C21Rik	2983	3975	865	513	1097	885	3379	3479	689	1787	0.198045	0.513653	2.59361	0.033791	0.219997	0.368174
3110047P20Rik	518	265	538	1409	648	260	205	391	973	371	2.48849	0.948849	0.381295	0.327986	0.925997	0.202984
3110052M02Rik	3263	3067	4880	4153	5351	5009	9866	3165	4516	6742	1.42686	2.13017	1.49291	0.0695945	0.175016	0.35481
3110056K07Rik	4831	4044	2218	4717	2804	6510	5365	4437	3467	4893	0.781384	1.10277	1.41131	0.53615	0.773161	0.461721
3110057O12Rik	10220	11680	4644	4904	6214	7901	9777	10950	4774	7964	0.435982	0.727306	1.6682	0.0141098	0.129004	0.0963164
3110062M04Rik	4711	4349	6470	6683	6414	6499	6052	4530	6577	6322	1.45188	1.39558	0.961229	0.010367	0.004	0.280254
3110070M22Rik	4873	2329	2476	3395	2004	2312	3066	3601	2936	2461	0.815329	0.683421	0.838215	0.671379	0.349775	0.437955
3110082I17Rik	5204	5080	5616	6400	7671	8941	9517	5142	6008	8710	1.16842	1.69389	1.44973	0.160832	0.0149215	0.0382398
3110099E03Rik	1298	1771	836	607	505	1321	1203	1534	721	1010	0.470013	0.658409	1.40083	0.0905005	0.254114	0.458491
3230401D17Rik	10543	11803	19718	14483	16922	19375	25041	11173	17101	20446	1.53056	1.82995	1.1956	0.15862	0.0598287	0.428753
3300002I08Rik	725	1324	699	746	642	1159	297	1025	723	699	0.705366	0.681951	0.966805	0.420631	0.468625	0.947473
3300005D01Rik	2890	882	343	558	1032	1383	1772	1886	450	1396	0.2386	0.740191	3.10222	0.29104	0.582187	0.0460849
3632451O06Rik	45662	47562	15066	14912	19006	20735	26447	46612	14989	22063	0.32157	0.473333	1.47195	0.00090718	0.00377265	0.0927801
3830403N18Rik	1	1	185	281	1	296	1287	1	233	528	233	528	2.26609	0.0402401	0.371014	0.59903
3830406C13Rik	19777	21575	15521	23203	18274	24776	25387	20676	19362	22812	0.936448	1.10331	1.17818	0.770739	0.529531	0.462073
3830408C21Rik	380	1	386	889	1087	791	749	191	638	876	3.34031	4.58639	1.37304	0.291577	0.0401069	0.380809
4430402I18Rik	5146	5689	2101	2065	3106	2555	5348	5418	2083	3670	0.384459	0.677372	1.76188	0.00659282	0.216871	0.245785
4632415K11Rik	18021	14746	23149	27479	26339	24265	24195	16384	25314	24933	1.54504	1.52179	0.984949	0.081286	0.0111377	0.850143
4632415L05Rik	14314	14015	17053	17505	17932	17239	17863	14165	17279	17678	1.21984	1.24801	1.02309	0.00748475	0.00141228	0.314031
4632428C04Rik	1556	2082	1695	1206	839	1448	3378	1819	1451	1888	0.797691	1.03793	1.30117	0.4127	0.949453	0.692435
4632428N05Rik	7895	7828	89453	88355	78511	98199	58375	7861	88904	78361	11.3095	9.96832	0.881411	4.60578e-05	0.0177042	0.528894
4632434I11Rik	77	86	3722	4004	5205	5450	3990	81	3863	4881	47.6914	60.2593	1.26353	0.00138882	0.00374651	0.183876
4732415M23Rik	815	739	554	1024	1222	634	905	777	789	920	1.01544	1.18404	1.16603	0.964378	0.563135	0.671776
4732471J01Rik	692	100	748	500	394	317	261	396	624	324	1.57576	0.818182	0.519231	0.551098	0.771098	0.0646902
4732491K20Rik	7814	8585	8697	8296	8900	8512	10499	8199	8496	9303	1.03622	1.13465	1.09499	0.564846	0.278268	0.386857
4831440E17Rik	1181	1114	458	889	1086	749	675	1148	674	837	0.587108	0.729094	1.24184	0.161818	0.156432	0.527644
4833417C18Rik	352	1	695	281	623	234	719	177	488	525	2.75706	2.9661	1.07582	0.369814	0.229496	0.888946
4833418N02Rik	2659	1585	2688	3352	1484	2993	2364	2122	3020	2280	1.42319	1.07446	0.754967	0.290864	0.833818	0.316515
4833419F23Rik	343	220	614	1057	412	248	1	281	836	220	2.97509	0.782918	0.263158	0.137533	0.729114	0.0723651
4833420G17Rik	18177	18094	24860	32561	24056	23692	19975	18136	28711	22574	1.58309	1.24471	0.786249	0.110958	0.0778907	0.162354
4833422C13Rik	245	65	783	873	928	2960	122	155	828	1337	5.34194	8.62581	1.61473	0.0216318	0.358469	0.672696
4833428L15Rik	1570	1	1	1	1	1	1	785	1	1	0.00127389	0.00127389	1	0.42265	0.272228	#DIV/0!
4833439L19Rik	630587	578676	400442	350228	389966	367543	385411	604631	375335	380974	0.620767	0.630093	1.01502	0.0239165	0.00183616	0.802943
4921507P07Rik	412	401	877	2037	774	796	1488	406	1457	1019	3.58867	2.50985	0.699382	0.211822	0.136023	0.467722
4921524J17Rik	8611	7313	6934	10188	9438	9579	11506	7962	8561	10174	1.07523	1.27782	1.18841	0.764971	0.110985	0.357445
4921530L18Rik	1752	1387	798	1356	1537	976	725	1569	1077	1079	0.686424	0.687699	1.00186	0.277647	0.243342	0.995404
4921531C22Rik	2059	2384	2631	2543	2435	2598	4065	2222	2587	3032	1.16427	1.36454	1.17201	0.162091	0.31866	0.553471
4921533I20Rik	1491	1658	1984	1794	991	2016	1608	1575	1889	1538	1.19937	0.976508	0.814187	0.130754	0.931897	0.435992
4921536K21Rik	1816	3079	2271	1912	1338	2745	523	2447	2091	1535	0.854516	0.627299	0.734099	0.641982	0.41255	0.558921
4922501C03Rik	5456	3902	11519	16270	9931	8615	4791	4679	13895	7779	2.96965	1.66253	0.559842	0.0663216	0.231631	0.105392
4930402H24Rik	37502	40617	70237	67663	62273	62248	29879	39060	68950	51466	1.76523	1.31761	0.746425	0.00453797	0.440274	0.299392
4930412C18Rik	412	930	226	916	1480	491	817	671	571	930	0.850969	1.38599	1.62872	0.838249	0.583994	0.488651
4930412O13Rik	170	571	3403	3075	2158	1306	1790	371	3239	1751	8.73046	4.71968	0.540599	0.00805593	0.0294306	0.0222913
4930414L22Rik	1763	2291	4260	6053	3496	4208	5218	2027	5156	4307	2.54366	2.12481	0.835337	0.078785	0.0430344	0.427945
4930422G04Rik	904	1879	4056	3807	3062	4419	1841	1391	3931	3107	2.82602	2.23364	0.790384	0.0370711	0.193561	0.456131
4930426D05Rik	1507	2042	5422	6387	4468	5105	2819	1774	5905	4131	3.32864	2.32864	0.699577	0.0173801	0.0794673	0.158703
4930426L09Rik	1	1	728	586	95	638	357	1	657	363	657	363	0.552511	0.0115122	0.171365	0.255015
4930427A07Rik	729	1407	8762	9667	8258	6193	6966	1068	9215	7139	8.62828	6.68446	0.774715	0.00478239	0.00505536	0.0917946
4930429B21Rik	1187	575	746	1224	847	1754	1488	881	985	1363	1.11805	1.54711	1.38376	0.813909	0.330136	0.404466
4930430F08Rik	7324	7048	7577	7379	8005	7937	10096	7186	7478	8679	1.04063	1.20777	1.1606	0.227702	0.203217	0.281786
4930432K21Rik	824	366	925	1483	900	937	1572	595	1204	1136	2.02353	1.90924	0.943522	0.233611	0.1987	0.859059
4930441O14Rik	110	197	560	578	616	597	125	153	569	446	3.71895	2.91503	0.783831	0.0112375	0.257658	0.594937
4930444A02Rik	13701	18207	25758	31085	29210	20623	20863	15954	28422	23565	1.7815	1.47706	0.829111	0.0701565	0.154135	0.326471
4930451G09Rik	1718	2084	2183	2145	1015	1240	1521	1901	2164	1259	1.13835	0.662283	0.581793	0.289109	0.0703732	0.017427
4930452B06Rik	1914	1040	2187	6347	2887	3204	1776	1477	4267	2622	2.88896	1.77522	0.614483	0.319691	0.174787	0.391844
4930453N24Rik	18819	20770	16325	14117	21138	20266	18094	19795	15221	19833	0.768932	1.00192	1.303	0.0899789	0.979616	0.0483261
4930455F23Rik	22569	27339	21414	22015	24543	19009	27628	24954	21715	23727	0.870201	0.95083	1.09265	0.310142	0.76247	0.581067
4930461G14Rik	2845	1432	2878	2543	1141	4913	2683	2139	2711	2912	1.26741	1.36138	1.07414	0.51336	0.643332	0.89591
4930481A15Rik	3187	339	115	182	456	1	249	1763	148	235	0.0839478	0.133296	1.58784	0.374601	0.250363	0.647727
4930486L24Rik	1	1	217	858	267	971	570	1	538	602	538	602	1.11896	0.236118	0.106359	0.866227
4930502E18Rik	4346	2886	1000	1103	2609	4117	2049	3616	1051	2925	0.290653	0.808905	2.78306	0.0726676	0.525744	0.100554
4930503E24Rik	117522	145061	104716	90688	121551	131597	209384	131292	97702	154177	0.744158	1.17431	1.57803	0.161792	0.582632	0.216753
4930503L19Rik	1131	621	8611	6270	6544	6335	2967	876	7440	5282	8.49315	6.02968	0.709946	0.0317262	0.0614454	0.301151
4930506M07Rik	15224	14010	39964	42421	34554	39276	24688	14617	41193	32839	2.81816	2.24663	0.797199	0.00264805	0.0466526	0.234098
4930511M06Rik	486	514	734	135	103	448	1069	500	434	540	0.868	1.08	1.24424	0.847337	0.919659	0.821099
4930513N10Rik	125	628	600	985	845	237	171	376	793	418	2.10904	1.1117	0.527112	0.31947	0.909812	0.315666
4930515G01Rik	1297	837	349	248	591	604	960	1067	299	718	0.280225	0.672915	2.40134	0.0824446	0.229637	0.0793391
4930519F09Rik	9404	14156	10319	13434	9478	8499	9503	11780	11876	9160	1.00815	0.777589	0.771303	0.975989	0.245941	0.115571
4930520O04Rik	978	922	560	471	1433	1164	2021	950	516	1539	0.543158	1.62	2.98256	0.014328	0.16962	0.0525511
4930523C07Rik	9970	14045	36920	40818	43943	42583	39818	12008	38869	42114	3.23693	3.50716	1.08349	0.0108393	0.000823869	0.226051
4930524L23Rik	409	71	753	598	1360	1526	958	240	675	1281	2.8125	5.3375	1.89778	0.143928	0.0255804	0.0744168
4930526I15Rik	3723	2511	2564	3033	2408	2381	1687	3117	2799	2159	0.897979	0.692653	0.771347	0.672518	0.176809	0.166021
4930528A17Rik	833	714	121	1256	1125	240	109	773	689	491	0.891332	0.635188	0.712627	0.895247	0.544701	0.760408
4930539E08Rik	1199	435	3681	4374	1256	1639	2279	817	4028	1725	4.93023	2.11138	0.428252	0.0248478	0.154426	0.0156903
4930550C14Rik	1518	949	1397	2798	1944	2275	2462	1234	2098	2227	1.70016	1.8047	1.06149	0.371495	0.041102	0.831268
4930556M19Rik	4226	5505	3529	2561	3929	4236	3528	4865	3045	3898	0.625899	0.801233	1.28013	0.151248	0.173949	0.152756
4930563E22Rik	317	438	1001	1098	1325	1275	907	378	1049	1169	2.77513	3.09259	1.11439	0.0130541	0.0205309	0.541418
4930577N17Rik	954	987	2230	1535	1468	1193	641	970	1882	1101	1.94021	1.13505	0.585016	0.119898	0.70647	0.150478
4930578C19Rik	767	377	564	570	658	1028	404	572	567	697	0.991259	1.21853	1.22928	0.981874	0.681481	0.61797
4930579F01Rik	528	813	1	1	174	1	1	671	1	59	0.00149031	0.0879285	59	0.04244	0.0180425	0.495025
4930579G24Rik	1037	823	4723	3197	4987	6372	3801	930	3960	5053	4.25806	5.43333	1.27601	0.0589942	0.0233661	0.399132
4930579K19Rik	968	1028	799	656	872	1041	2363	998	727	1426	0.728457	1.42886	1.96149	0.0732537	0.533368	0.33621
4930581F22Rik	796	878	1986	3022	2743	2386	2892	837	2504	2674	2.99164	3.19474	1.06789	0.0849632	0.00258206	0.720755
4930594C11Rik	16856	17479	15090	13358	15100	17939	19993	17167	14224	17677	0.828566	1.02971	1.24276	0.0854182	0.800339	0.173384
4930599N23Rik	189	108	639	613	334	325	200	148	626	286	4.22973	1.93243	0.456869	0.00784187	0.118265	0.00929684
4931406C07Rik	666747	714769	279823	214349	299961	265522	409916	690758	247086	325133	0.357703	0.47069	1.31587	0.00826957	0.00846202	0.292519
4931406P16Rik	30378	31293	77998	83782	65340	63195	34746	30836	80890	54427	2.62323	1.76505	0.672852	0.00340426	0.160996	0.132796
4931408D14Rik	13860	9586	4748	5123	4918	5927	5606	11723	4936	5484	0.421053	0.467798	1.11102	0.087045	0.0318329	0.272494
4931414P19Rik	7180	7948	10201	13025	9509	10485	7981	7564	11613	9325	1.5353	1.23281	0.802979	0.109557	0.17123	0.203491
4931417G12Rik	5496	6532	742	411	1581	1843	3972	6014	577	2465	0.0959428	0.409877	4.2721	0.0098541	0.0431968	0.151049
4931428F04Rik	2044	2239	7139	7055	7562	7646	4636	2142	7097	6615	3.31326	3.08824	0.932084	0.000458627	0.0396077	0.730983
4931440F15Rik	920	870	754	683	568	827	215	895	718	537	0.802235	0.6	0.747911	0.0555249	0.216711	0.487782
4931440P22Rik	1	236	651	1013	898	531	142	118	832	524	7.05085	4.44068	0.629808	0.0805723	0.26336	0.39644
4932415G12Rik	10336	11370	12658	12725	16077	13116	11507	10853	12692	13567	1.16945	1.25007	1.06894	0.0710504	0.222828	0.647405
4932416H05Rik	2682	3122	3448	4802	4544	3689	2675	2902	4125	3636	1.42143	1.25293	0.881455	0.227924	0.380965	0.609717
4932438A13Rik	34901	41276	48369	57232	44462	45591	20208	38088	52801	36754	1.38629	0.964976	0.696085	0.114505	0.910678	0.246936
4932438H23Rik	400	887	1631	2281	1040	1449	1061	643	1956	1183	3.04199	1.83981	0.604806	0.0838666	0.119474	0.0802061
4933402C06Rik	1352	2284	1	1	123	353	739	1818	1	405	0.000550055	0.222772	405	0.0599238	0.0430014	0.179999
4933403G14Rik	5800	6891	8139	8848	7094	7290	5695	6345	8494	6693	1.33869	1.05485	0.787968	0.0807733	0.680609	0.0823686
4933404O12Rik	2302	2942	7511	8460	6420	8620	3492	2622	7986	6177	3.04577	2.35584	0.773479	0.0111954	0.163043	0.422151
4933406C10Rik	620	604	156	572	1075	692	1	612	364	589	0.594771	0.962418	1.61813	0.355703	0.958963	0.639728
4933407K13Rik	598	505	2225	1903	2753	1233	664	552	2064	1550	3.73913	2.80797	0.750969	0.0120545	0.303358	0.572518
4933408B17Rik	447	244	486	582	414	151	692	345	534	419	1.54783	1.21449	0.784644	0.235184	0.755402	0.613647
4933409K07Rik	191	136	985	568	1289	384	460	164	776	711	4.73171	4.33537	0.916237	0.100304	0.240146	0.881845
4933409K07Rik	661	301	859	619	1591	749	1297	481	739	1212	1.53638	2.51975	1.64005	0.35533	0.124655	0.247891
4933411K16Rik	1767	1831	2977	873	1787	1944	1124	1799	1925	1618	1.07004	0.899389	0.840519	0.915649	0.617345	0.74176
4933411K20Rik	16474	20407	28541	28784	24410	24811	22877	18440	28662	24032	1.55434	1.30325	0.838462	0.0352011	0.042893	0.00908894
4933412E12Rik	1861	3149	5962	9418	9355	7618	8106	2505	7690	8360	3.06986	3.33733	1.08713	0.106641	0.00570333	0.675785
4933417G07Rik	5742	6601	4191	2911	4919	3358	4931	6172	3551	4403	0.57534	0.713383	1.23993	0.076691	0.098541	0.378358
4933421O10Rik	2395	1579	3810	3837	5723	3451	4118	1987	3824	4431	1.92451	2.22999	1.15873	0.0460255	0.076975	0.535692
4933426M11Rik	111457	127197	200797	201468	170674	185252	113962	119327	201132	156629	1.68555	1.3126	0.778737	0.009145	0.284258	0.211091
4933427D14Rik	5707	7718	13537	14307	15291	12344	8702	6713	13922	12112	2.07389	1.80426	0.86999	0.0215838	0.126605	0.517886
4933427E11Rik	651	561	178	523	578	1243	953	606	350	924	0.577558	1.52475	2.64	0.288195	0.29339	0.132498
4933427G17Rik	1018	1480	226	480	833	605	1141	1249	353	859	0.282626	0.68775	2.43343	0.0767282	0.237119	0.106427
4933431E20Rik	30945	33850	23151	21915	24283	25683	27857	32398	22533	25941	0.695506	0.800698	1.15124	0.0246627	0.0332536	0.0957518
4933434E20Rik	82836	80531	52835	48583	55509	64532	79945	81683	50709	66662	0.620802	0.816106	1.3146	0.00604032	0.202848	0.186349
4933436C20Rik	308	320	890	1891	1438	569	688	314	1390	898	4.42675	2.85987	0.646043	0.164455	0.19473	0.407599
4933439C10Rik	4688	5471	8978	13341	10537	10854	7373	5079	11160	9588	2.19728	1.88777	0.85914	0.111161	0.0541561	0.521034
4933439K11Rik	119	1	317	798	105	101	133	60	557	113	9.28333	1.88333	0.202873	0.182279	0.331458	0.0898113
5031414D18Rik	1	425	3256	4114	1608	1848	1565	213	3685	1673	17.3005	7.85446	0.454003	0.0184707	0.0049034	0.00959822
5031425E22Rik	9294	12355	17765	18642	14925	11556	11208	10824	18204	12563	1.68182	1.16066	0.690123	0.0435342	0.42952	0.0366359
5031439G07Rik	80572	81420	167263	167965	113980	140234	67326	80996	167614	107180	2.06941	1.32328	0.639445	4.03801e-05	0.411646	0.115644
5033406O09Rik	217	84	664	712	388	1351	2703	150	688	1481	4.58667	9.87333	2.15262	0.0168642	0.223026	0.427987
5033411D12Rik	155854	166627	30737	28796	51726	41895	94607	161240	29766	62742	0.184607	0.389122	2.10784	0.00172854	0.0189776	0.212792
5330417C22Rik	1659	1643	9380	7566	4763	4514	1556	1651	8473	3611	5.13204	2.18716	0.426177	0.0172223	0.236928	0.0471557
5330426P16Rik	1940	1440	4335	5238	6066	5532	4891	1690	4787	5496	2.83254	3.25207	1.14811	0.0266725	0.00409294	0.289268
5430402O13Rik	798	570	151	235	412	226	304	684	193	314	0.282164	0.459064	1.62694	0.05612	0.0434661	0.211106
5430405H02Rik	2031	2005	2942	2940	4177	3649	4620	2018	2941	4149	1.45738	2.056	1.41074	0.000199487	0.00982242	0.0446184
5430416N02Rik	560	470	1628	861	1144	1933	1136	515	1245	1404	2.41748	2.72621	1.12771	0.199446	0.0808297	0.743344
5430416O09Rik	3795	4130	3494	4517	3742	3925	7257	3962	4005	4975	1.01085	1.25568	1.2422	0.943598	0.543154	0.569847
5430417L22Rik	13408	13742	18379	23519	19340	18662	11956	13575	20949	16652	1.5432	1.22667	0.794883	0.103404	0.386555	0.317921
5430425J12Rik	174	1	1233	820	239	375	649	87	1027	421	11.8046	4.83908	0.409932	0.0524187	0.142132	0.0697983
5430427O19Rik	128	223	1788	1832	1433	4462	2338	176	1810	2744	10.2841	15.5909	1.51602	0.00102412	0.113512	0.479144
5430435G22Rik	1011	1107	13544	18031	14215	14167	9769	1059	15787	12717	14.9075	12.0085	0.805536	0.0224349	0.00874926	0.312246
5430437J10Rik	1	1	1549	2267	269	650	264	1	1908	394	1908	394	0.206499	0.0336603	0.0973344	0.0170659
5530601H04Rik	3458	3344	2797	3327	4329	3497	5578	3401	3062	4468	0.900323	1.31373	1.45918	0.337543	0.265699	0.179165
5730403I07Rik	295	887	456	204	353	124	126	591	330	201	0.558376	0.340102	0.609091	0.502388	0.204685	0.412293
5730405O15Rik	982	312	513	459	75	840	1326	647	486	747	0.751159	1.15456	1.53704	0.679171	0.862965	0.617756
5730408K05Rik	391	562	382	332	403	1026	188	476	357	539	0.75	1.13235	1.5098	0.311793	0.862124	0.614515
5730409E04Rik	6064	5678	18994	24202	18728	22165	15887	5871	21598	18927	3.67876	3.22381	0.876331	0.0264759	0.0114701	0.444598
5730416F02Rik	1142	1955	13278	12884	12949	13264	17535	1548	13081	14582	8.45026	9.4199	1.11475	0.00153071	0.00666348	0.490158
5730455P16Rik	16365	22886	23610	30312	23492	28180	21081	19626	26961	24251	1.37374	1.23566	0.899484	0.257218	0.291856	0.513911
5730480H06Rik	398	539	771	243	931	485	183	468	507	533	1.08333	1.13889	1.05128	0.900862	0.835702	0.944287
5730508B09Rik	3381	3026	7342	5682	6287	5267	6230	3203	6512	5928	2.03309	1.85076	0.910319	0.0599557	0.00888324	0.493908
5730559C18Rik	10769	16504	37083	43704	26475	19122	14597	13636	40393	20064	2.96223	1.4714	0.49672	0.025762	0.285132	0.0283285
5730577I03Rik	238	455	523	472	1146	111	989	346	498	749	1.43931	2.16474	1.50402	0.308227	0.412402	0.588753
5830411N06Rik	577	568	646	88	369	250	227	573	367	282	0.640489	0.492147	0.768392	0.538118	0.0145404	0.71972
5830415F09Rik	3094	6671	5522	5397	7504	7209	10181	4882	5460	8298	1.11839	1.69971	1.51978	0.777718	0.155188	0.102697
5830416P10Rik	557	391	2833	1094	2242	2572	1601	474	1964	2138	4.14346	4.51055	1.08859	0.230256	0.0209877	0.829629
5830417I10Rik	9517	11357	33289	43841	25597	11462	8551	10437	38565	15203	3.69503	1.45664	0.394218	0.0343933	0.535535	0.0588195
5830418K08Rik	7618	7925	11900	15597	12378	14151	6935	7772	13749	11155	1.76904	1.43528	0.811332	0.0843065	0.314232	0.467161
5830432E09Rik	619	364	1341	994	1385	2478	2639	491	1167	2167	2.37678	4.41344	1.8569	0.0882273	0.0478775	0.152813
5830454E08Rik	204	1527	495	693	694	723	1880	865	594	1099	0.686705	1.27052	1.85017	0.724117	0.762354	0.394768
5830473C10Rik	6102	2845	587	1336	1942	3961	4764	4474	961	3556	0.214797	0.794814	3.70031	0.170337	0.612138	0.10327
5930403L14Rik	15729	20884	26356	34781	27534	19766	16344	18306	30569	21215	1.66989	1.15891	0.694004	0.131062	0.578796	0.17596
6030408B16Rik	536	220	1737	2262	920	841	920	378	2000	893	5.29101	2.36243	0.4465	0.0338973	0.0245245	0.0114288
6030419C18Rik	1984	4208	14124	12700	12298	9905	7378	3096	13412	9860	4.33204	3.18475	0.735163	0.0159912	0.043691	0.159761
6030458C11Rik	17264	14451	23989	26045	21399	18630	16406	15858	25017	18812	1.57756	1.18628	0.751969	0.0343241	0.261144	0.0542047
6230400D17Rik	1	236	641	431	291	166	167	118	536	208	4.54237	1.76271	0.38806	0.117809	0.447502	0.040691
6330403A02Rik	829	493	1235	861	203	554	331	661	1048	363	1.58548	0.549168	0.346374	0.263565	0.200133	0.0376862
6330403K07Rik	168	271	361	111	535	773	892	219	236	733	1.07763	3.34703	3.10593	0.914019	0.0355206	0.0565533
6330403M23Rik	3555	2970	6475	9364	5819	6274	3749	3263	7920	5281	2.42721	1.61845	0.666793	0.0872473	0.144009	0.170835
6330408A02Rik	2452	4218	7436	11247	7436	6361	4895	3335	9341	6231	2.8009	1.86837	0.667059	0.1036	0.0873765	0.166294
6330410L21Rik	1280	774	823	92	583	1	557	1027	457	380	0.444985	0.37001	0.83151	0.328618	0.127612	0.846697
6330416G13Rik	18377	18801	28845	27320	22410	22690	21156	18589	28082	22085	1.51068	1.18807	0.786447	0.00687806	0.0114889	0.0055217
6330418K02Rik	1705	1407	1715	2337	1514	1612	2286	1556	2026	1804	1.30206	1.15938	0.890424	0.306075	0.509721	0.608771
6330549D23Rik	6923	9819	14643	15380	14040	16254	14053	8371	15011	14782	1.79321	1.76586	0.984745	0.0470811	0.0209988	0.831645
6430548M08Rik	14249	12465	26060	23421	22495	20539	12345	13357	24740	18460	1.85221	1.38205	0.74616	0.0190194	0.298596	0.225869
6430550D23Rik	2724	1526	1006	423	1261	1000	2840	2125	714	1700	0.336	0.8	2.38095	0.16843	0.657498	0.292095
6430571L13Rik	1216	1746	916	2922	1609	923	3019	1481	1919	1850	1.29575	1.24916	0.964044	0.713934	0.683203	0.953833
6430573F11Rik	1545	2205	1424	2015	2263	1464	2557	1875	1719	2095	0.9168	1.11733	1.21873	0.759087	0.683203	0.487845
6530402F18Rik	1115	1409	11758	10653	10313	11117	4807	1262	11205	8746	8.87876	6.93027	0.780544	0.0032896	0.0614643	0.412772
6720401G13Rik	49816	52715	160156	132371	141526	63661	54308	51266	146263	86498	2.85302	1.68724	0.591387	0.0209422	0.396532	0.206156
6720456H20Rik	14926	18004	20625	24842	21150	20438	17844	16465	22733	19811	1.38069	1.20322	0.871464	0.138327	0.148827	0.246923
6720489N17Rik	337	932	1237	1311	1572	1337	2539	634	1274	1816	2.00946	2.86435	1.42543	0.166531	0.109482	0.337235
6820408C15Rik	633	526	503	996	731	968	2075	579	749	1258	1.29361	2.17271	1.67957	0.569791	0.295081	0.434742
6820431F20Rik	9667	6149	15242	17446	14360	17844	16495	7908	16344	16233	2.06677	2.05273	0.993209	0.0555451	0.0205782	0.94727
8030462N17Rik	10586	12671	14009	13857	12663	13564	12831	11628	13933	13019	1.19823	1.11963	0.9344	0.158285	0.202342	0.0856571
8430408G22Rik	19197	15705	14018	12273	19569	8868	15576	17451	13145	14671	0.753252	0.840697	1.11609	0.158158	0.558444	0.733509
8430410A17Rik	20132	18111	27469	23172	25494	20728	23232	19122	25320	23152	1.32413	1.21075	0.914376	0.120704	0.128019	0.431355
8430419L09Rik	11447	13271	43947	50760	38758	34323	19624	12359	47353	30902	3.83146	2.50036	0.652588	0.0100029	0.0897679	0.128207
8430427H17Rik	8298	10480	24147	27439	19524	17502	9126	9389	25793	15384	2.74715	1.63851	0.596441	0.0141841	0.247772	0.0935623
8430429K09Rik	3281	3046	3893	3014	3984	2775	5586	3164	3454	4115	1.09166	1.30057	1.19137	0.589069	0.433451	0.590282
9030025P20Rik	6993	8323	5837	6461	5844	7030	7724	7658	6149	6866	0.802951	0.896579	1.1166	0.176309	0.427267	0.407265
9030617O03Rik	215473	250221	133665	103415	152725	153386	235105	232847	118540	180405	0.50909	0.774779	1.52189	0.0382931	0.257522	0.193692
9030619P08Rik	7483	6186	656	771	3625	3044	8806	6835	713	5158	0.104316	0.754645	7.23422	0.0111245	0.537306	0.15677
9030624J02Rik	43629	34905	71869	71467	57875	67292	36591	39267	71668	53919	1.82515	1.37314	0.752344	0.0176822	0.314784	0.22728
9130008F23Rik	1403	1484	2239	2745	4595	4423	3044	1444	2492	4020	1.72576	2.78393	1.61316	0.0548494	0.0268954	0.103828
9130011E15Rik	12247	11631	14321	20386	19702	16867	16142	11939	17354	17570	1.45356	1.47165	1.01245	0.217658	0.0286947	0.940164
9130017N09Rik	23116	22435	67928	69799	83044	73780	82154	22775	68863	79659	3.02362	3.49765	1.15678	0.000466271	0.000656167	0.0685573
9130019O22Rik	6470	6996	7204	10567	9202	8096	11829	6733	8885	9709	1.31962	1.442	1.09274	0.333386	0.131119	0.694114
9130019P16Rik	1	1	288	1215	401	127	84	1	752	204	752	204	0.271277	0.246827	0.211393	0.234013
9130023H24Rik	13093	17714	11422	12289	10938	11145	12266	15404	11856	11450	0.76967	0.743313	0.965756	0.270289	0.115886	0.561176
9130206I24Rik	491	1269	2273	3038	3149	3126	1976	880	2655	2750	3.01705	3.125	1.03578	0.0828489	0.0479812	0.879589
9130221H12Rik	4445	3924	9807	10946	7441	7278	3648	4185	10376	6122	2.47933	1.46284	0.590015	0.0100747	0.315069	0.0823171
9130401M01Rik	20706	22940	23904	25015	21017	32854	33605	21823	24459	29158	1.12079	1.33611	1.19212	0.168907	0.262347	0.438966
9130409I23Rik	2097	1	114	64	261	411	1008	1049	89	560	0.0848427	0.533842	6.29213	0.45646	0.59919	0.208777
9230102O04Rik	1291	951	1148	1376	1493	2135	2952	1121	1262	2193	1.12578	1.95629	1.73772	0.562089	0.151181	0.189927
9230110C19Rik	5281	6774	5652	6587	7657	5469	11382	6027	6120	8169	1.01543	1.3554	1.3348	0.926343	0.419841	0.430432
9230112J17Rik	292	286	365	1571	377	240	1034	289	968	551	3.34948	1.90657	0.569215	0.377111	0.469335	0.502567
9230114K14Rik	2462	2139	3536	4543	4935	3437	3754	2300	4039	4042	1.75609	1.75739	1.00074	0.0813345	0.0625219	0.997367
9230116N13Rik	588	424	1094	946	1261	1833	2824	506	1020	1973	2.01581	3.89921	1.93431	0.0432071	0.0896657	0.205943
9330020H09Rik	6666	3912	3572	5770	3799	4037	6269	5289	4671	4702	0.883154	0.889015	1.00664	0.759257	0.711457	0.982725
9330133O14Rik	7296	8691	7211	10422	7982	8157	9006	7994	8817	8382	1.10295	1.04854	0.950663	0.684524	0.598323	0.753609
9330151L19Rik	5896	3452	8722	7842	7795	5324	3619	4674	8282	5580	1.77193	1.19384	0.67375	0.108835	0.651464	0.189566
9330175E14Rik	1	1	1618	1193	1570	1629	863	1	1406	1354	1406	1354	0.963016	0.0221343	0.0237415	0.893852
9430008C03Rik	4322	4017	7262	8106	9968	9235	7754	4169	7684	8985	1.84313	2.15519	1.16931	0.0159126	0.0108276	0.242883
9430015G10Rik	5366	4488	12639	12151	15219	12963	10423	4927	12395	12868	2.51573	2.61173	1.03816	0.00449263	0.0221928	0.809361
9430016H08Rik	27911	35266	18693	18462	29481	22334	40408	31588	18578	30741	0.588135	0.973186	1.6547	0.0714971	0.915114	0.170936
9430020K01Rik	11726	10468	32879	34995	30184	27181	15500	11097	33937	24288	3.05821	2.1887	0.715679	0.00289158	0.107536	0.196824
9430023L20Rik	28472	28186	25053	30638	31137	30002	44493	28329	27846	35211	0.98295	1.24293	1.26449	0.878634	0.3351	0.330476
9430037G07Rik	181	374	1116	1377	802	947	642	277	1246	797	4.49819	2.87726	0.639647	0.0269269	0.0307126	0.0574902
9430038I01Rik	9367	6137	6550	6329	7667	11053	12300	7752	6439	10340	0.830624	1.33385	1.60584	0.502624	0.315865	0.117293
9430083A17Rik	2019	1321	1401	2124	3672	2603	1988	1670	1763	2755	1.05569	1.6497	1.56268	0.870919	0.212267	0.246115
9430091E24Rik	920	440	1969	1564	1807	1609	1417	680	1766	1611	2.59706	2.36912	0.912231	0.0743363	0.0273021	0.51185
9530026P05Rik	766	918	652	318	607	541	1050	842	485	733	0.57601	0.870546	1.51134	0.191096	0.64456	0.379637
9530053A07Rik	1	75	2547	1869	2898	1768	1848	38	2208	2171	58.1053	57.1316	0.983243	0.0238171	0.0201139	0.949542
9530068E07Rik	426688	426364	271003	278154	339808	322043	428070	426526	274579	363307	0.643757	0.851782	1.32314	0.000554391	0.232117	0.127509
9530077C05Rik	1340	1291	2600	2617	2706	3668	1374	1315	2609	2583	1.98403	1.96426	0.990034	0.000402007	0.236553	0.977888
9530082P21Rik	3465	4790	11155	14671	10180	13529	5501	4127	12913	9737	3.12891	2.35934	0.754046	0.0428123	0.162778	0.404119
9630033F20Rik	14341	15409	13193	12155	17527	21192	16957	14875	12674	18559	0.852034	1.24766	1.46434	0.0979383	0.12722	0.0440308
9830001H06Rik	11001	16407	58303	73981	42733	42083	15782	13704	66142	33533	4.82647	2.44695	0.506985	0.0241042	0.186923	0.0850566
9830147E19Rik	2647	2209	3502	3355	3046	4197	4746	2428	3428	3996	1.41186	1.6458	1.16569	0.0493935	0.100167	0.445994
9930012K11Rik	1565	2613	2932	3266	6349	4884	9343	2089	3099	6859	1.48348	3.28339	2.21329	0.207698	0.0711225	0.11374
9930013L23Rik	73	197	4807	4833	3518	2670	418	135	4820	2202	35.7037	16.3111	0.456846	0.000182781	0.182132	0.116005
9930014A18Rik	3328	4654	7610	8188	5549	7311	5210	3991	7899	6023	1.9792	1.50915	0.762502	0.0325857	0.128511	0.119443
9930021J03Rik	8396	9156	23321	29688	17499	20580	7886	8776	26504	15322	3.02005	1.7459	0.578101	0.031183	0.277297	0.133766
9930104L06Rik	6012	6338	13209	13550	13378	14811	8226	6175	13379	12138	2.16664	1.96567	0.907243	0.00107023	0.104251	0.663888
9930111J21Rik1	674	2813	9050	9121	7899	12951	5469	1743	9086	8773	5.21285	5.03328	0.965551	0.020589	0.0976804	0.91947
9930111J21Rik2	1390	2212	13054	15927	14107	18014	7067	1801	14490	13062	8.04553	7.25264	0.901449	0.0135823	0.0727923	0.760175
A030009H04Rik	1697	1559	592	3628	2176	2193	2746	1628	2110	2372	1.29607	1.457	1.12417	0.781146	0.0572448	0.835607
A130010J15Rik	5777	4951	8326	9645	9766	8128	11884	5364	8985	9926	1.67506	1.85048	1.10473	0.0431987	0.0502949	0.57203
A130049A11Rik	236	980	697	479	1790	1078	972	608	588	1280	0.967105	2.10526	2.17687	0.963542	0.217844	0.135723
A130077B15Rik	1	1	1387	1022	899	1225	1227	1	1204	1117	1204	1117	0.927741	0.0222311	0.00418055	0.68513
A1cf	49036	46302	18515	16010	20170	16352	18573	47669	17263	18365	0.362143	0.385261	1.06384	0.00369734	0.000467845	0.564384
A230046K03Rik	25309	29518	40160	42156	36467	40697	21284	27414	41158	32816	1.50135	1.19705	0.797318	0.0275362	0.536833	0.355007
A230050P20Rik	6114	3001	24792	26246	21198	17598	13733	4557	25519	17510	5.59996	3.84244	0.686155	0.00664979	0.0231946	0.0664487
A230065H16Rik	120	84	185	332	392	1433	1420	102	259	1082	2.53922	10.6078	4.17761	0.174539	0.115227	0.163831
A230072C01Rik	5248	4557	1949	3632	4384	4314	9029	4902	2790	5909	0.569155	1.20543	2.11792	0.145963	0.654153	0.235858
A230072E10Rik	1	1	709	476	282	157	1	1	593	147	593	147	0.247892	0.0366715	0.259211	0.0466613
A2m	13886	17901	3313	4930	10525	9807	6736	15894	4122	9023	0.259343	0.567699	2.18899	0.0321757	0.0477482	0.056233
A330009N23Rik	3239	2443	1169	1735	2112	2196	3066	2841	1452	2458	0.511088	0.865188	1.69284	0.10458	0.49383	0.109704
A330021E22Rik	3255	2049	4253	6475	7738	3075	4096	2652	5364	4970	2.02262	1.87406	0.926547	0.165076	0.305763	0.856716
A330023F24Rik	4933	7159	2879	3352	6315	3520	2614	6046	3116	4149	0.515382	0.686239	1.33151	0.123454	0.336231	0.526838
A330035P11Rik	1698	1124	1482	1237	2308	2319	1893	1411	1359	2173	0.963147	1.54004	1.59897	0.884087	0.0725185	0.0277455
A330040F15Rik	1244	668	184	1006	1866	853	247	956	595	988	0.622385	1.03347	1.6605	0.546638	0.96287	0.604419
A3galt2	1	1	328	798	315	1	762	1	563	359	563	359	0.637655	0.139241	0.297682	0.585688
A430005L14Rik	43606	40998	21200	21393	33316	39837	69828	42302	21296	47660	0.503428	1.12666	2.23798	0.00385253	0.737065	0.166918
A430033K04Rik	3958	4752	4631	3731	5811	5981	4812	4355	4181	5535	0.960046	1.27095	1.32385	0.799148	0.123999	0.10105
A430035B10Rik	2378	3177	1070	1794	1806	1160	2595	2778	1432	1854	0.515479	0.667387	1.29469	0.12997	0.228821	0.532689
A430078G23Rik	110	132	1032	1873	1830	4358	1539	121	1453	2576	12.0083	21.2893	1.77288	0.0869797	0.123699	0.417419
A430088P11Rik	79	1	440	1	1387	890	351	40	221	876	5.525	21.9	3.9638	0.503158	0.119736	0.216027
A430093F15Rik	229	1	865	1324	1508	3566	2439	115	1095	2504	9.52174	21.7739	2.28676	0.0621329	0.0536412	0.171127
A430105I19Rik	4973	5583	21943	25218	21635	19248	14264	5278	23581	18382	4.46779	3.48276	0.779526	0.00818085	0.0186545	0.187659
A430107P09Rik	334	1	353	1084	1693	3245	1290	167	718	2076	4.2994	12.4311	2.89136	0.303717	0.09177	0.194859
A4galt	18436	17987	41455	54435	37363	42983	34531	18212	47945	38292	2.6326	2.10257	0.798665	0.0445374	0.0082488	0.194855
A4gnt	12661	17900	10651	12698	23621	26233	46249	15280	11674	32034	0.764005	2.09647	2.74405	0.328317	0.173745	0.115275
A530013C23Rik	43	249	1000	457	207	1055	585	146	728	616	4.9863	4.21918	0.846154	0.182692	0.245112	0.783586
A530016L24Rik	2382	5448	9880	6799	5633	14638	12323	3915	8340	10865	2.13027	2.77522	1.30276	0.178712	0.154441	0.54082
A530032D15Rik	86	265	1984	1254	1742	2828	1714	176	1619	2095	9.19886	11.9034	1.29401	0.061586	0.0277591	0.447819
A530054K11Rik	7383	6761	11485	10737	10078	12332	12716	7072	11111	11709	1.57113	1.65568	1.05382	0.014195	0.0236562	0.624143
A530064D06Rik	1	1	2474	1524	1286	3332	937	1	1999	1852	1999	1852	0.926463	0.0521384	0.150777	0.895051
A530072M11Rik	429	598	1	312	1283	741	749	514	156	924	0.303502	1.79767	5.92308	0.18118	0.185389	0.0592843
A530099J19Rik	1	216	2808	1920	3033	3393	2245	109	2364	2890	21.6881	26.5138	1.2225	0.0386592	0.00825421	0.408184
A630001G21Rik	359	484	3841	3091	3675	9169	9333	422	3466	7392	8.21327	17.5166	2.13272	0.0152375	0.0623198	0.202676
A630007B06Rik	6705	8610	13815	17603	14039	15399	7725	7658	15709	12387	2.05132	1.61752	0.788529	0.062864	0.228316	0.396131
A630020A06	1431	1332	438	408	789	219	1	1382	423	336	0.306078	0.243126	0.794326	0.00289927	0.0418125	0.793789
A630033H20Rik	901	598	2123	1620	1338	3158	2645	750	1871	2380	2.49467	3.17333	1.27205	0.0621604	0.104819	0.532878
A630066F11Rik	1616	1226	1500	1191	2592	1241	2706	1421	1345	2180	0.946517	1.53413	1.62082	0.790189	0.311349	0.270034
A630072M18Rik	4631	4444	5003	8037	6110	5025	2382	4537	6520	4505	1.43707	0.992947	0.690951	0.322014	0.983648	0.349704
A730017C20Rik	1	547	468	263	564	967	489	274	366	673	1.33577	2.4562	1.8388	0.783393	0.248401	0.232438
A730017L22Rik	1537	1107	3537	3945	3685	1990	1587	1322	3741	2420	2.8298	1.83056	0.646886	0.0146818	0.284482	0.21554
A730020E08Rik	211	319	584	1080	620	536	528	265	832	561	3.13962	2.11698	0.674279	0.155075	0.0127447	0.246962
A730020M07Rik	2393	2183	1438	2116	1724	2054	1455	2288	1777	1744	0.776661	0.762238	0.981429	0.286561	0.105497	0.92898
A730098P11Rik	109666	120810	141223	149575	171702	174555	231482	115238	145399	192580	1.26173	1.67115	1.32449	0.0493849	0.0560433	0.159364
A830010M20Rik	6557	7709	5168	7550	4912	6800	2638	7133	6359	4783	0.89149	0.670545	0.752162	0.61773	0.240906	0.443322
A830080D01Rik	4282	3025	5499	6108	6626	7635	4965	3653	5804	6409	1.58883	1.75445	1.10424	0.0912941	0.0888759	0.598203
A830082N09Rik	154	178	563	544	220	468	89	166	554	259	3.33735	1.56024	0.467509	0.0015564	0.563748	0.13274
A930001C03Rik	2808	1411	5133	4346	4822	2854	6721	2109	4739	4799	2.24704	2.27549	1.01266	0.0816979	0.177507	0.970272
A930004D18Rik	1919	1842	4246	3006	2669	3523	1935	1881	3626	2709	1.9277	1.44019	0.747104	0.106753	0.256824	0.309446
A930005H10Rik	7148	7348	7832	8119	6771	9039	8158	7248	7975	7989	1.1003	1.10224	1.00176	0.0532292	0.449924	0.988161
A930006K02Rik	809	971	1208	905	1313	829	299	890	1057	814	1.18764	0.914607	0.770104	0.434695	0.8547	0.581768
A930013F10Rik	149	226	1538	890	1772	209	658	187	1214	880	6.49198	4.70588	0.724876	0.0879136	0.332563	0.640818
A930015D03Rik	4460	5460	4523	5795	4080	7746	7638	4960	5159	6488	1.04012	1.30806	1.25761	0.828639	0.409752	0.47349
A930024E05Rik	561	681	1772	1260	2797	3481	2725	621	1516	3001	2.44122	4.83253	1.97955	0.0765326	0.00477253	0.0267632
AA414768	2483	2321	4714	5379	3212	4681	7075	2402	5046	4989	2.10075	2.07702	0.988704	0.0163376	0.17334	0.971506
AA415398	2642	2124	3527	3530	4468	2987	3555	2383	3528	3670	1.48049	1.54008	1.04025	0.0475101	0.116963	0.815852
AA465934	1439	810	1242	541	874	4394	6429	1125	892	3899	0.792889	3.46578	4.37108	0.669764	0.279611	0.249456
AA467197	216	152	931	717	912	708	292	184	824	637	4.47826	3.46196	0.773058	0.0291277	0.151376	0.50735
AA474331	1832	1650	1491	731	1703	1213	926	1741	1111	1281	0.638139	0.735784	1.15302	0.24822	0.223183	0.705079
AA536875	162	850	1	1	1	1	1	506	1	1	0.00197628	0.00197628	1	0.279817	0.143508	#DIV/0!
AA543186	1816	784	699	316	703	1318	1180	1300	508	1067	0.390769	0.820769	2.10039	0.286561	0.642937	0.139266
AA986860	10254	11716	28303	32533	25260	22758	16481	10985	30418	21500	2.76905	1.95721	0.706818	0.0130021	0.0541724	0.0961794
AA987161	12803	14247	13850	10762	15993	11825	19430	13525	12306	15749	0.909871	1.16444	1.27978	0.548717	0.49743	0.342774
Aaas	11945	11517	24951	24725	20820	25817	16148	11731	24838	20928	2.1173	1.78399	0.84258	0.000340729	0.083986	0.357521
Aacs	231605	254586	91711	62626	95279	153194	132242	243095	77169	126905	0.317444	0.522039	1.64451	0.0122483	0.0158259	0.134223
Aadac	156682	146134	69982	45505	85064	79910	155259	151408	57743	106744	0.381374	0.705009	1.84861	0.0196487	0.252669	0.23066
Aadat	231753	219577	51529	51660	113023	130195	205304	225665	51594	149507	0.228631	0.662517	2.89776	0.00122111	0.130733	0.075265
Aaed1	20871	22391	13780	10791	14823	11897	18537	21631	12286	15086	0.567981	0.697425	1.2279	0.0307116	0.0823068	0.378847
Aagab	77691	80071	72272	73421	82030	89488	107149	78881	72846	92889	0.923492	1.17758	1.27514	0.0447565	0.242759	0.128709
Aak1	52213	53634	114907	122456	97661	92551	44422	52923	118682	78212	2.24254	1.47785	0.659005	0.00339413	0.331849	0.164114
Aamdc	19157	24645	10817	11171	17091	14769	21763	21901	10994	17874	0.501986	0.816127	1.6258	0.0580752	0.315777	0.0812026
Aamp	207246	216755	185544	183836	190120	186126	190917	212000	184690	189054	0.871179	0.891764	1.02363	0.0298898	0.0107207	0.119094
Aar2	50493	48089	54481	52455	54414	61480	53815	49291	53468	56570	1.08474	1.14767	1.05802	0.117236	0.114662	0.412327
Aard	327	157	928	1662	2088	1268	583	242	1295	1313	5.35124	5.42562	1.0139	0.107703	0.154402	0.978823
Aars	105617	95496	183123	187250	157156	168375	107527	100557	185186	144353	1.8416	1.43553	0.779503	0.00414412	0.170906	0.189915
Aars2	29854	29322	31444	35269	28909	30880	21274	29588	33356	27021	1.12735	0.913242	0.810079	0.190242	0.546457	0.214962
Aarsd1	33150	35604	31785	31931	35970	31712	26712	34377	31858	31465	0.926724	0.915292	0.987664	0.17695	0.474709	0.916537
Aasdh	7594	10717	10821	10970	10284	9906	9117	9155	10896	9769	1.19017	1.06707	0.896568	0.381533	0.656141	0.086284
Aasdhppt	37585	34060	16036	20176	25255	22093	36900	35822	18106	28083	0.505444	0.78396	1.55103	0.0227482	0.284807	0.195692
Aass	497945	534175	162747	118947	209941	205412	285724	516060	140847	233692	0.272928	0.452839	1.65919	0.00568866	0.00439897	0.0889736
Aatf	14035	16570	21224	24298	22953	19417	18399	15303	22761	20257	1.48736	1.32373	0.889987	0.0645181	0.0911434	0.32219
Aatk	3502	4141	9028	7648	7461	6962	2167	3822	8338	5530	2.18158	1.44689	0.663229	0.0271931	0.492517	0.298555
AB099516	129337	107343	44344	50383	133406	63589	286493	118340	47363	161163	0.400228	1.36186	3.40272	0.0248573	0.65046	0.273093
AB124611	1398	1921	12755	12270	15935	20833	22098	1659	12512	19622	7.54189	11.8276	1.56825	0.00107807	0.00514457	0.061386
Abat	493992	530589	250273	207969	261595	269114	239194	512291	229121	256634	0.447248	0.500954	1.12008	0.009615	0.000744467	0.254507
Abca1	21736	21655	93281	125198	69174	73832	29110	21696	109239	57372	5.03498	2.64436	0.525197	0.0316606	0.146728	0.0981408
Abca13	67166	73321	57728	68771	76634	85850	64478	70243	63250	75654	0.900446	1.07703	1.19611	0.383811	0.561536	0.261397
Abca17	6428	7468	5889	5224	4484	6637	3059	6948	5557	4727	0.799799	0.68034	0.850639	0.152875	0.210149	0.586239
Abca2	72332	67051	133332	136850	96273	107270	49878	69691	135091	84474	1.93843	1.21212	0.625312	0.00234527	0.562797	0.112445
Abca3	778646	841131	744786	793083	630719	643898	367482	809889	768934	547366	0.949431	0.675853	0.71185	0.408616	0.113588	0.156074
Abca4	6499	7507	11647	9824	10318	8363	6863	7003	10735	8514	1.53291	1.21576	0.793107	0.0698136	0.342822	0.225364
Abca5	10854	8597	14914	17062	10567	12382	7075	9725	15988	10008	1.64401	1.0291	0.625969	0.0566736	0.905064	0.0699501
Abca6	2259	375	377	557	1422	547	1267	1317	467	1079	0.354594	0.819286	2.31049	0.463851	0.7809	0.182841
Abca7	15101	15132	47552	56973	45977	47046	21377	15117	52262	38133	3.45717	2.52252	0.729651	0.0157033	0.123413	0.302574
Abca8a	10763	5731	8346	6780	16858	8239	11870	8247	7563	12322	0.917061	1.49412	1.62925	0.819465	0.354563	0.242422
Abca8b	1980	1123	4360	3774	3697	2859	2396	1552	4067	2984	2.62049	1.92268	0.73371	0.0400437	0.0921864	0.13751
Abca9	5615	4693	29403	34052	30803	27253	18413	5154	31728	25489	6.156	4.94548	0.80336	0.00785909	0.0236496	0.305573
Abcb10	67115	62929	60909	42153	53458	51690	65603	65022	51531	56917	0.792516	0.87535	1.10452	0.295451	0.260397	0.591126
Abcb11	9002	481	1	1	142	1	1	4742	1	48	0.000210881	0.0101223	48	0.381665	0.236	0.495025
Abcb1a	5561	5151	6675	5101	9837	12133	5210	5356	5888	9060	1.09933	1.69156	1.53872	0.580179	0.254166	0.32378
Abcb1b	3012	4683	8548	14580	11266	10008	11226	3847	11564	10834	3.00598	2.81622	0.936873	0.132556	0.00339324	0.77253
Abcb4	4571	1280	1638	488	499	1060	315	2925	1063	625	0.363419	0.213675	0.587959	0.397167	0.165349	0.458857
Abcb6	67083	58863	36566	35258	42214	37881	58211	62973	35912	46102	0.570276	0.732092	1.28375	0.022844	0.142969	0.292294
Abcb7	47361	49473	36478	39755	43569	37531	44972	48417	38117	42024	0.787265	0.86796	1.1025	0.0339976	0.127063	0.308011
Abcb8	89284	78522	77410	73136	72135	77856	49581	83903	75273	66524	0.897143	0.792868	0.88377	0.274561	0.238526	0.493654
Abcb9	8942	10097	14155	16989	15395	14502	15348	9520	15572	15082	1.63571	1.58424	0.968533	0.0583749	0.00229371	0.691296
Abcc1	14325	16205	49214	56381	48259	45439	23163	15265	52798	38954	3.45876	2.55185	0.737793	0.00960304	0.104373	0.282267
Abcc10	14414	16474	21542	28177	21155	17829	11136	15444	24859	16706	1.60962	1.08171	0.67203	0.113421	0.766243	0.170171
Abcc2	78214	95896	70235	76766	58743	46906	37784	87055	73501	47811	0.844305	0.549205	0.650481	0.286978	0.0312778	0.0519842
Abcc3	10683	5522	44174	60556	30091	24143	12450	8103	52365	22228	6.46242	2.74318	0.424482	0.0356438	0.13543	0.0448
Abcc4	19812	24658	92289	110111	85425	83362	32415	22235	101200	67067	4.55138	3.01628	0.662717	0.0134018	0.139781	0.239896
Abcc5	22083	24824	48613	56425	50277	46215	29057	23453	52519	41850	2.23933	1.78442	0.796854	0.019686	0.117877	0.316018
Abcc6	15121	12262	10215	7868	8524	9811	6745	13692	9041	8360	0.660313	0.610576	0.924676	0.128419	0.042314	0.66893
Abcc8	494	99	467	954	156	477	219	297	711	284	2.39394	0.956229	0.399437	0.317535	0.952745	0.14968
Abcc9	6442	8567	6210	8521	12081	6051	4310	7504	7365	7481	0.981477	0.996935	1.01575	0.937508	0.994422	0.97321
Abcd1	22304	21325	61754	69476	44390	51894	27999	21814	65615	41428	3.00793	1.89915	0.63138	0.00780297	0.120521	0.0852606
Abcd2	1452	8211	5029	4254	3534	2513	3310	4831	4642	3119	0.960878	0.645622	0.671909	0.960535	0.550018	0.0538828
Abcd3	255494	249577	176886	165470	181092	190888	172222	252536	171178	181401	0.677836	0.718317	1.05972	0.00618682	0.00229622	0.298888
Abcd4	46934	50982	61446	58810	56671	51284	37850	48958	60128	48602	1.22815	0.992728	0.808309	0.0437131	0.964527	0.212047
Abce1	43720	45628	49669	47806	55531	54348	55983	44674	48738	55287	1.09097	1.23757	1.13437	0.0929066	0.00153494	0.00601126
Abcf1	58529	58058	87274	88075	74594	81993	53528	58293	87675	70039	1.50404	1.2015	0.798848	0.000249964	0.364304	0.207587
Abcf2	61629	66098	79292	79115	82380	70138	75961	63863	79203	76160	1.2402	1.19255	0.96158	0.0205972	0.0853605	0.552581
Abcf3	40627	44117	42929	50815	48474	48645	57808	42372	46872	51642	1.1062	1.21878	1.10177	0.40622	0.113699	0.406105
Abcg1	6030	9097	43702	44419	42049	39814	14308	7563	44061	32057	5.82586	4.23866	0.72756	0.00185674	0.123974	0.372942
Abcg2	390876	406464	191482	165318	233958	199922	287292	398670	178400	240391	0.447488	0.602982	1.34748	0.00474529	0.0177234	0.16793
Abcg3	1599	703	3667	3346	8346	12527	13463	1151	3506	11445	3.04605	9.94353	3.2644	0.038476	0.015376	0.0298719
Abcg4	190	165	494	1168	525	921	986	177	831	810	4.69492	4.57627	0.974729	0.192232	0.0424551	0.952221
Abcg5	3079	365	1	223	1	1	144	1722	112	49	0.0650407	0.0284553	0.4375	0.358542	0.197236	0.582507
Abcg8	2794	1	1	109	38	1	1	1397	55	13	0.0393701	0.00930565	0.236364	0.438111	0.275699	0.406745
Abhd1	89661	65797	21263	18241	41119	45182	47589	77729	19752	44630	0.254114	0.574174	2.25952	0.0404425	0.0370412	0.00266043
Abhd10	3915	5282	3864	3461	4567	3746	7084	4598	3662	5132	0.796433	1.11614	1.40142	0.319456	0.727082	0.342025
Abhd11	53248	52901	48225	44956	51785	43684	61600	53075	46591	52357	0.877833	0.986472	1.12376	0.0586636	0.921269	0.458606
Abhd12	58383	63735	90050	97211	82915	87549	83744	61059	93630	84736	1.53343	1.38777	0.905009	0.018318	0.00317382	0.0711601
Abhd13	26887	28378	38528	41961	44365	39189	43173	27633	40245	42242	1.45641	1.52868	1.04962	0.0213159	0.00605429	0.464784
Abhd14a	108849	111787	38370	30654	39434	31262	61301	110318	34512	43999	0.312841	0.398838	1.27489	0.0029525	0.0106897	0.484523
Abhd14b	619097	578525	264124	207394	323096	270242	441634	598811	235759	344991	0.393712	0.576127	1.46332	0.00910059	0.0324376	0.210314
Abhd15	4438	4103	8523	8254	5566	5646	6156	4270	8388	5789	1.9644	1.35574	0.690153	0.00271018	0.0110236	0.0021008
Abhd16a	114074	104109	120326	108179	115562	130894	140431	109092	114252	128962	1.0473	1.18214	1.12875	0.578692	0.142774	0.251794
Abhd2	66806	67772	69089	69200	73179	87300	44803	67289	69144	68428	1.02757	1.01693	0.989645	0.0623068	0.948198	0.967334
Abhd3	190616	175078	36583	34710	45915	40854	70680	182847	35646	52483	0.19495	0.287032	1.47234	0.00281411	0.00222282	0.252588
Abhd4	104913	117673	168742	179536	147570	147758	124428	111293	174139	139919	1.56469	1.25721	0.80349	0.0172252	0.0814066	0.050289
Abhd5	116537	120536	71996	60065	70822	79927	117155	118536	66030	89301	0.557046	0.753366	1.35243	0.0140567	0.209506	0.304453
Abhd6	21810	24455	27376	29607	27204	26545	35140	23132	28492	29630	1.23171	1.28091	1.03994	0.0903294	0.177277	0.776236
Abhd8	21778	21296	49885	53631	52960	59738	47842	21537	51758	53514	2.40321	2.48475	1.03393	0.00388199	0.00555863	0.731567
Abi1	54816	63260	86170	93228	94655	117595	98249	59038	89699	103500	1.51934	1.75311	1.15386	0.0307315	0.0196076	0.244777
Abi2	4212	2939	6790	7216	6391	7775	3703	3575	7003	5956	1.95888	1.66601	0.850493	0.0362741	0.236765	0.548233
Abi3	3988	4703	17664	18747	10678	13118	6927	4346	18205	10241	4.18891	2.35642	0.562538	0.00218454	0.0861905	0.0432214
Abi3bp	2793	2164	28637	30343	18679	23127	10022	2478	29490	17276	11.9007	6.97175	0.585826	0.00113088	0.0587976	0.0925802
Abl1	39536	42939	127696	137147	105716	103320	44528	41238	132421	84521	3.21114	2.04959	0.638275	0.00302017	0.192795	0.163466
Abl2	3861	3353	6119	5932	4957	4167	1578	3607	6026	3567	1.67064	0.98891	0.591935	0.0122941	0.978096	0.159311
Ablim1	61830	71174	126379	132129	125683	106344	62611	66502	129254	98213	1.94361	1.47684	0.759845	0.00755561	0.283538	0.289389
Ablim2	1018	1983	6926	6753	4908	4357	4261	1501	6839	4509	4.5563	3.004	0.659307	0.00832461	0.0065679	0.00320297
Ablim3	5331	8250	22178	22777	12378	13540	5216	6791	22477	10378	3.30982	1.5282	0.461716	0.00890048	0.384531	0.0369437
Abp1	1752	3169	81675	119530	55428	60495	35150	2460	100602	50357	40.8951	20.4703	0.500557	0.0352868	0.0173579	0.0622013
Abr	43799	46635	83498	93884	69198	77794	47777	45217	88691	64923	1.96145	1.43581	0.732013	0.0149885	0.187092	0.145497
Abracl	14771	14808	18349	15828	20084	26745	28702	14789	17089	25177	1.15552	1.70241	1.47329	0.209765	0.0539388	0.103688
Abt1	16876	15722	18171	19648	22893	17280	20033	16299	18910	20069	1.16019	1.2313	1.06129	0.10834	0.175738	0.629235
Abtb1	33571	34913	40827	42536	38371	41794	35069	34242	41682	38411	1.21728	1.12175	0.921525	0.0206689	0.201322	0.295345
Abtb2	22569	20404	26171	23496	21288	19098	12465	21486	24833	17617	1.15578	0.819929	0.709419	0.191174	0.351722	0.136203
Acaa1a	330422	285489	204488	181964	219434	237630	287489	307956	193226	248184	0.627447	0.805907	1.28442	0.0447831	0.150779	0.140225
Acaa1b	285611	239301	123468	112285	168651	158576	198206	262456	117876	175144	0.449127	0.667327	1.48583	0.0260875	0.0324457	0.0367644
Acaa2	232263	245015	156182	147426	198468	137623	224772	238639	151804	186954	0.636124	0.783418	1.23155	0.00784021	0.222185	0.370851
Acaca	10764	29279	10062	12402	7459	10644	7802	20022	11232	8635	0.560983	0.431276	0.768786	0.445648	0.203355	0.196243
Acacb	27267	51669	35646	50322	36246	35670	26682	39468	42984	32866	1.08908	0.832725	0.76461	0.827982	0.553832	0.232143
Acad10	147522	162817	72345	53588	85727	79261	98679	155170	62967	87889	0.405794	0.566405	1.39579	0.0167928	0.00547577	0.0913921
Acad11	227970	214420	139332	126053	136918	131386	120468	221195	132693	129591	0.599891	0.585868	0.976623	0.011294	0.00144361	0.722906
Acad12	70919	55466	18438	20695	22763	20638	25873	63192	19567	23092	0.309644	0.365426	1.18015	0.0305746	0.00710783	0.197327
Acad8	108231	134330	68468	59580	80082	71063	129005	121280	64024	93383	0.527902	0.769979	1.45856	0.0533702	0.34893	0.299684
Acad9	123270	154210	50140	45316	57663	58487	96032	138740	47728	70727	0.34401	0.509781	1.48188	0.0283426	0.0424221	0.256179
Acadl	267421	295367	155767	149882	192573	189899	284414	281394	152824	222295	0.543096	0.789978	1.45458	0.0121116	0.249083	0.182172
Acadm	1312529	1500780	240153	185585	361849	456801	1012241	1406654	212869	610297	0.15133	0.433864	2.86701	0.00667172	0.0606275	0.227444
Acads	628035	642390	207783	165432	261193	243204	504941	635212	186608	336446	0.293773	0.529659	1.80296	0.00247489	0.0714315	0.266771
Acadsb	139129	152457	87143	88043	103715	116832	160333	145793	87593	126960	0.600804	0.870824	1.44943	0.0129158	0.466545	0.172783
Acadvl	366895	400050	213513	215323	248932	213460	273063	383472	214418	245151	0.559149	0.639293	1.14333	0.00950712	0.0123407	0.262907
Acap1	2618	1999	12442	11283	19242	29006	14938	2308	11862	21062	5.13951	9.12565	1.77559	0.0046952	0.0398471	0.186415
Acap2	21338	18747	49739	55222	40959	44968	21194	20042	52480	35707	2.6185	1.78161	0.680393	0.00862494	0.198976	0.182344
Acap3	9030	8622	35069	33781	29442	29337	18067	8826	34425	25615	3.90041	2.90222	0.744081	0.000695666	0.041116	0.169799
Acat1	1357659	1570729	237893	205278	372926	446343	841800	1464194	221586	553690	0.151337	0.378153	2.49876	0.00743888	0.0209631	0.176094
Acat2	110496	117967	84727	73920	89575	72892	99126	114232	79323	87197	0.694403	0.763333	1.09927	0.0336354	0.0783546	0.51455
Acat3	56267	51713	58435	48658	57504	46715	73652	53990	53546	59290	0.991776	1.09817	1.10727	0.941946	0.640677	0.629934
Acbd3	23088	19951	41084	47022	40923	40135	23028	21519	44053	34695	2.04717	1.6123	0.787574	0.0214924	0.182528	0.319201
Acbd4	176215	208006	99127	85580	110741	120156	146946	192110	92354	125948	0.480735	0.655604	1.36375	0.0287145	0.0365728	0.109216
Acbd5	75809	72370	58839	56682	63022	58264	51431	74089	57761	57572	0.779616	0.777065	0.996728	0.015102	0.0355453	0.968693
Acbd6	24836	23343	29077	30708	31678	28702	18942	24089	29892	26441	1.2409	1.09764	0.884551	0.0344334	0.670075	0.539797
Accs	14713	14654	10980	12713	11106	11230	14001	14683	11846	12112	0.806783	0.8249	1.02245	0.0820623	0.125706	0.859591
Acd	19374	17958	26796	25906	25425	28315	18337	18666	26351	24026	1.41171	1.28715	0.911768	0.0116342	0.259403	0.58765
Ace	492446	555626	139169	97761	158361	172420	189972	524036	118465	173584	0.226063	0.331244	1.46528	0.00856166	0.000917558	0.0658123
Ace2	78454	85139	38214	31546	57783	58299	102681	81796	34880	72921	0.426427	0.891498	2.09063	0.00997428	0.677984	0.144315
Acer2	14635	19589	31284	34918	30528	21253	21949	17112	33101	24576	1.93437	1.43619	0.742455	0.0349883	0.178762	0.12796
Acer3	16840	18271	21618	26698	29978	32839	33230	17555	24158	32015	1.37613	1.8237	1.32523	0.12944	0.00204644	0.0424058
Ache	3241	2233	12333	17449	8796	9112	5840	2737	14891	7916	5.44063	2.89222	0.531596	0.0430647	0.0340871	0.0581685
Acin1	51791	56021	108024	134121	101834	94497	42229	53906	121072	79520	2.24598	1.47516	0.656799	0.0366185	0.368856	0.209685
Acly	155538	253183	179668	226960	161968	180187	131782	204360	203314	157979	0.994882	0.773043	0.77702	0.98636	0.337183	0.171685
Acmsd	162566	199080	36630	38008	35897	46937	53351	180823	37319	45395	0.206384	0.251047	1.2164	0.015825	0.00293408	0.308457
Acn9	6949	6519	3115	2471	4771	6968	7130	6734	2793	6290	0.414761	0.934066	2.25206	0.00951442	0.685497	0.0406861
Acnat1	22904	16338	41762	37036	42931	34669	41222	19621	39399	39608	2.008	2.01865	1.0053	0.0393742	0.0161577	0.958606
Acnat2	36207	31051	45806	32992	60544	33354	73412	33629	39399	55770	1.17158	1.65839	1.41552	0.491357	0.245211	0.380853
Aco1	444863	444909	310433	299244	349980	321241	320413	444886	304838	330545	0.685205	0.742988	1.08433	0.00159199	0.0027938	0.147147
Aco2	865442	900376	511364	472230	593408	598564	664003	882909	491797	618658	0.557019	0.700704	1.25795	0.0044673	0.00375001	0.0304737
Acot1	75203	97091	81733	62256	109069	110140	207842	86147	71995	142350	0.835723	1.65241	1.97722	0.435933	0.282865	0.199502
Acot10	69439	74467	64324	54334	103444	73865	127713	71953	59329	101674	0.824552	1.41306	1.71373	0.152553	0.237354	0.130063
Acot11	40257	49378	34363	27408	23436	26647	17414	44817	30886	22499	0.689158	0.502019	0.728453	0.135779	0.0195563	0.149482
Acot12	229539	230902	31964	24296	49656	45082	75499	230221	28130	56746	0.122187	0.246485	2.01728	0.000371091	0.000760102	0.106998
Acot13	97297	139098	30551	30970	59445	65874	80856	118198	30761	68725	0.26025	0.58144	2.23416	0.0526696	0.0672359	0.0189181
Acot2	43278	55491	51014	49054	61806	53080	95426	49385	50034	70104	1.01314	1.41954	1.40113	0.925945	0.316489	0.315217
Acot3	12039	18337	18355	18004	26603	24371	27490	15188	18180	26155	1.197	1.72208	1.43867	0.442983	0.0252359	0.00702443
Acot4	52080	61014	38322	29717	43516	34753	56589	56547	34019	44953	0.601606	0.794967	1.32141	0.06814	0.281067	0.302168
Acot5	1298	1664	1481	1270	1249	1164	1917	1481	1375	1443	0.928427	0.974342	1.04945	0.666993	0.917892	0.844415
Acot6	3623	4293	5378	5312	3336	5004	3316	3958	5345	3885	1.35043	0.981556	0.726848	0.0541612	0.93023	0.136636
Acot7	18391	19864	34647	30632	43941	56156	58866	19128	32639	52988	1.70635	2.77018	1.62346	0.0241413	0.0107648	0.0447503
Acot8	54243	51829	34163	31591	39562	41029	73636	53036	32877	51409	0.6199	0.969323	1.56368	0.00756764	0.917098	0.288146
Acot9	16888	14034	12080	9862	19537	15448	20935	15461	10971	18640	0.709592	1.20561	1.69902	0.130936	0.27338	0.0436345
Acox1	788716	835147	474319	364887	372492	345734	286225	811932	419603	334817	0.516796	0.412371	0.797938	0.0221908	0.00102159	0.204128
Acox2	113839	97263	19680	29546	50281	61580	53565	105551	24613	55142	0.233186	0.52242	2.24036	0.0139048	0.00683893	0.0126241
Acox3	325862	328836	165437	141665	179170	178608	163149	327349	153551	173643	0.469074	0.530452	1.13085	0.00471678	0.00019522	0.169463
Acp1	11983	10722	7420	8065	10696	9840	14708	11352	7742	11748	0.681994	1.03488	1.51744	0.0363966	0.855406	0.132507
Acp2	42560	48543	84338	84730	77202	85099	52179	45551	84534	71493	1.85581	1.56952	0.845731	0.00586228	0.139986	0.38365
Acp5	148367	198971	130593	128695	133675	137233	134202	173669	129644	135037	0.746501	0.777554	1.0416	0.224208	0.133711	0.0431622
Acp6	54593	54606	33017	30676	37109	32410	33981	54600	31847	34500	0.583278	0.631868	1.0833	0.00263608	0.00149687	0.273625
Acpl2	17711	18725	20785	28382	20974	23410	21803	18218	24584	22063	1.34943	1.21106	0.897454	0.238584	0.0308578	0.459398
Acpp	5172	4784	12414	12756	8853	10985	3366	4978	12585	7735	2.52812	1.55384	0.614621	0.00115371	0.416662	0.196705
Acrbp	1102	1404	4214	2804	3051	1301	1569	1253	3509	1974	2.80048	1.57542	0.562553	0.0887498	0.385715	0.178423
Acsbg1	576	1170	17290	15584	9172	13111	6502	873	16437	9595	18.8282	10.9908	0.583744	0.00335092	0.0393208	0.0754104
Acsf2	6608	6355	19935	20584	16427	20733	10692	6482	20259	15951	3.12542	2.46081	0.787354	0.000638383	0.0860879	0.335199
Acsf3	111419	106621	64849	53780	72019	67715	77155	109020	59314	72296	0.544065	0.663144	1.21887	0.0144098	0.00263499	0.096467
Acsl1	154635	210283	128971	138777	138461	108882	112692	182459	133874	120012	0.733721	0.657748	0.896455	0.227634	0.0799161	0.349582
Acsl3	14267	18831	14874	11833	12182	11037	16335	16549	13354	13185	0.806937	0.796725	0.987345	0.364073	0.299007	0.947621
Acsl4	22224	23682	58760	66526	78662	51783	54797	22953	62643	61747	2.72919	2.69015	0.985697	0.00976381	0.0386352	0.942076
Acsl5	58609	61423	122731	130863	124567	172194	124648	60016	126797	140469	2.11272	2.34053	1.10783	0.00412528	0.029454	0.556131
Acsm1	139708	411829	66359	48937	88528	45755	56634	275768	57648	63639	0.209045	0.23077	1.10392	0.250765	0.130948	0.758558
Acsm2	5349404	6787469	1387225	975476	1401652	1552072	2120693	6068437	1181350	1691473	0.194671	0.278733	1.43181	0.0226296	0.00547024	0.210924
Acsm3	1750078	1483128	155993	85297	353397	476966	1168735	1616603	120645	666366	0.0746287	0.412201	5.52336	0.00841187	0.0692225	0.195338
Acsm5	116762	129634	40614	31336	63475	44586	54148	123198	35975	54070	0.29201	0.438887	1.50299	0.00817207	0.0039119	0.104307
Acss1	202189	221158	243543	241745	217835	217571	166951	211674	242644	200786	1.14631	0.948562	0.827492	0.0830143	0.667677	0.151282
Acss2	432970	434189	183040	144941	249664	213501	272438	433579	163990	245201	0.378224	0.565528	1.49522	0.00496096	0.00341751	0.0538653
Acss3	9673	12364	5879	7108	11559	7516	15379	11019	6494	11485	0.589346	1.04229	1.76856	0.0923017	0.889925	0.191042
Acta1	91	180	1151	1487	900	1031	465	136	1319	799	9.69853	5.875	0.605762	0.0208908	0.059089	0.132819
Acta2	52844	58308	207562	208548	221249	155285	152339	55576	208055	176291	3.74361	3.17207	0.847329	0.000331316	0.0254809	0.354052
Actb	347442	313950	1194528	1219628	1082501	1620559	859588	330696	1207078	1187549	3.65011	3.59106	0.983821	0.000569702	0.0607128	0.950842
Actg1	357468	375953	825963	768695	783276	781084	528117	366711	797329	697492	2.17427	1.90202	0.874786	0.0048468	0.0567849	0.436179
Actg2	1425	3672	4062	4034	10768	926	2528	2548	4048	4741	1.5887	1.86068	1.1712	0.31367	0.623818	0.871522
Actl6a	33996	38072	26773	24080	36062	37834	44879	36034	25427	39592	0.705639	1.09874	1.55708	0.0491501	0.417533	0.0296249
Actn1	26568	29977	246334	233756	185496	162924	81576	28272	240045	143332	8.49056	5.06975	0.597105	0.000945349	0.0665852	0.0995552
Actn2	1678	460	928	972	731	520	1133	1069	950	795	0.888681	0.743686	0.836842	0.863218	0.627873	0.552191
Actn3	131	1182	928	1940	1256	516	507	656	1434	760	2.18598	1.15854	0.529986	0.39815	0.8515	0.266268
Actn4	329720	329911	728868	668420	607640	553375	324534	329816	698644	495183	2.11828	1.50139	0.708777	0.00664831	0.236284	0.172938
Actr10	59457	55438	46506	42703	54703	59460	56973	57447	44604	57045	0.776437	0.993002	1.27892	0.043404	0.873485	0.0119498
Actr1a	118938	131552	181351	182093	183793	197484	189075	125245	181722	190118	1.45093	1.51797	1.0462	0.0122841	0.00262598	0.201818
Actr1b	149884	122659	188125	177893	202268	151753	108906	136272	183009	154309	1.34297	1.13236	0.843177	0.0846935	0.653225	0.472773
Actr2	115419	110059	185556	179943	196953	206143	163889	112739	182750	188995	1.621	1.67639	1.03417	0.00305822	0.0196488	0.733216
Actr3	73422	82751	143055	151582	179951	187003	184167	78087	147319	183707	1.8866	2.35259	1.247	0.00822912	0.000155067	0.00309038
Actr3b	567	552	1942	1277	1029	1021	1488	560	1609	1179	2.87321	2.10536	0.732753	0.0873791	0.0529078	0.269071
Actr5	5543	5496	11257	10632	7900	9889	5832	5519	10945	7874	1.98315	1.42671	0.719415	0.00332034	0.217376	0.138354
Actr6	12321	9455	5368	5819	10005	12528	18921	10888	5593	13818	0.513685	1.2691	2.47059	0.0675519	0.473988	0.096043
Actr8	39611	38285	36036	37329	36574	34593	34438	38948	36682	35201	0.94182	0.903795	0.959626	0.134242	0.0345802	0.238889
Acvr1	6703	9923	20691	24598	14412	16920	9223	8313	22645	13518	2.72405	1.62613	0.596953	0.029812	0.198321	0.0682819
Acvr1b	29759	41111	65523	78018	58856	44591	27888	35435	71770	43778	2.0254	1.23545	0.609976	0.0499557	0.546305	0.110218
Acvr2a	11398	15430	15272	17607	19131	17321	10270	13414	16440	15574	1.22559	1.16103	0.947324	0.323618	0.609453	0.82533
Acvr2b	3898	3810	4636	4771	4006	5574	2609	3854	4704	4063	1.22055	1.05423	0.863733	0.00887678	0.862189	0.603364
Acvrl1	23730	22959	64918	62269	57699	63822	57078	23345	63594	59533	2.7241	2.55014	0.936142	0.00117258	0.000992527	0.26222
Acy1	444185	417047	91218	62061	141524	150389	262441	430616	76640	184784	0.177978	0.429115	2.41106	0.00315067	0.0172345	0.126073
Acy3	5011904	5107913	575088	413725	868031	985767	1414238	5059909	494406	1089345	0.0977105	0.215289	2.20334	0.000422588	0.000357261	0.0754696
Acyp1	9213	10780	5682	6407	6969	8526	11769	9997	6044	9088	0.604581	0.909073	1.50364	0.0445535	0.667823	0.197617
Acyp2	15930	20206	4658	4390	8209	11202	16278	18068	4524	11896	0.250387	0.658402	2.62953	0.0241151	0.170034	0.0938727
Ada	2737	3342	7975	8265	10001	13336	12251	3040	8120	11863	2.67105	3.9023	1.46096	0.00433143	0.00636499	0.0604526
Adal	15852	19506	15943	18209	20600	18299	20005	17679	17076	19635	0.965892	1.11064	1.14986	0.805452	0.315572	0.128363
Adam10	47328	49841	108515	127179	90045	92787	51709	48584	117847	78180	2.42563	1.60917	0.663403	0.0179852	0.182736	0.121071
Adam11	3425	2493	22058	16422	9038	12307	4080	2959	19240	8475	6.5022	2.86414	0.440489	0.029426	0.173925	0.0633836
Adam12	3379	2632	20459	25193	14727	18221	5928	3006	22826	12959	7.59348	4.31104	0.56773	0.0143038	0.126031	0.145177
Adam15	71926	65355	168639	159324	132556	132594	93645	68640	163982	119598	2.38902	1.7424	0.729336	0.0035549	0.0572225	0.0807809
Adam17	22606	25796	69789	77060	59630	71347	36135	24201	73424	55704	3.03392	2.30172	0.758662	0.00644204	0.100504	0.284639
Adam19	3175	3203	48511	51400	38338	45030	13880	3189	49956	32416	15.6651	10.1649	0.648891	0.000952764	0.096626	0.248197
Adam1a	511	523	2422	3477	1695	1898	1874	517	2950	1822	5.706	3.52418	0.617627	0.0439545	0.000554795	0.0675456
Adam22	1296	1183	6619	5649	7879	4899	2783	1239	6134	5187	4.95077	4.18644	0.845615	0.0098061	0.130473	0.659247
Adam23	167	405	9031	6502	8794	9743	3365	286	7766	7301	27.1538	25.528	0.940124	0.0276379	0.0717491	0.875489
Adam33	412	323	3108	1349	1664	1078	1107	367	2229	1283	6.07357	3.49591	0.575594	0.168925	0.0346211	0.269767
Adam5	342	177	1010	757	716	267	304	259	883	429	3.40927	1.65637	0.485844	0.053886	0.450104	0.117167
Adam8	422	577	42229	41788	28900	36973	21850	500	42008	29241	84.016	58.482	0.696082	3.17028e-05	0.0146135	0.108659
Adam9	87412	96545	121090	135032	98358	116378	89718	91978	128061	101485	1.3923	1.10336	0.792474	0.0494206	0.439548	0.101886
Adamdec1	605	1	670	2110	813	2768	1427	303	1390	1669	4.58746	5.50825	1.20072	0.298458	0.17749	0.78087
Adamts1	22554	32195	196792	260529	182498	194363	63956	27375	228660	146939	8.35288	5.36763	0.642609	0.0246944	0.113085	0.258518
Adamts10	11212	9292	68068	59117	48358	45908	30522	10252	63593	41596	6.20298	4.05735	0.654097	0.0072835	0.0227403	0.0695681
Adamts12	275	1116	8517	9225	5130	4541	2165	696	8871	3945	12.7457	5.6681	0.444707	0.00448995	0.0748524	0.0261342
Adamts14	1642	2251	4518	5496	9825	6222	3909	1947	5007	6652	2.57165	3.41654	1.32854	0.0336499	0.125777	0.517959
Adamts15	15736	16877	12436	19338	13003	11196	9882	16306	15887	11360	0.974304	0.696676	0.71505	0.915499	0.02839	0.207397
Adamts16	1442	1520	6905	10609	8564	8246	2662	1481	8757	6491	5.9129	4.38285	0.741236	0.0591268	0.136051	0.482247
Adamts17	1	1	2216	2972	908	2191	1038	1	2594	1379	2594	1379	0.531611	0.0205967	0.0791451	0.134687
Adamts2	4782	4039	59292	66983	25076	27906	14347	4411	63138	22443	14.3138	5.08796	0.355459	0.00429988	0.0431606	0.00671762
Adamts3	317	188	2964	1481	2160	701	638	253	2223	1166	8.78656	4.6087	0.524516	0.118007	0.250743	0.300902
Adamts4	241	392	4595	12089	3582	3512	2165	317	8342	3087	26.3155	9.73817	0.370055	0.165549	0.0189512	0.162959
Adamts5	11876	14282	42360	42265	51184	47486	22547	13079	42312	40406	3.23511	3.08938	0.954954	0.00169178	0.100601	0.879982
Adamts6	817	1515	5389	5827	5028	4135	1481	1166	5608	3548	4.80961	3.04288	0.632668	0.0084942	0.187305	0.23358
Adamts7	2694	2499	13374	14550	7344	13413	3202	2596	13962	7986	5.37827	3.07627	0.571981	0.00273886	0.253926	0.218707
Adamts8	3781	1180	1817	1506	875	1291	513	2480	1661	893	0.669758	0.360081	0.537628	0.59561	0.214675	0.0909113
Adamts9	8457	12396	13960	21199	18559	14708	8470	10427	17579	13912	1.68591	1.33423	0.791399	0.224717	0.45459	0.488421
Adamtsl1	1890	3353	20468	18574	12110	10759	4949	2622	19521	9272	7.44508	3.53623	0.474976	0.00497639	0.104689	0.0392906
Adamtsl2	10285	10343	45774	43300	20375	13112	17436	10314	44537	16974	4.31811	1.64572	0.381121	0.00130464	0.0920253	0.00240798
Adamtsl3	251	258	799	1008	362	378	210	254	904	317	3.55906	1.24803	0.350664	0.0249868	0.434961	0.0110534
Adamtsl4	2399	2417	33895	30362	23923	22258	11277	2408	32129	19153	13.3426	7.9539	0.596128	0.00351425	0.0467942	0.0913675
Adamtsl5	2485	2340	23471	14624	12715	10136	9901	2412	19047	10917	7.89677	4.52612	0.573161	0.0640133	0.00530646	0.102588
Adap1	31675	32092	51263	57352	49464	70752	46357	31884	54308	55524	1.7033	1.74144	1.02239	0.0180208	0.0968897	0.912188
Adap2	23996	24089	55691	51637	34102	37084	20224	24042	53664	30470	2.23209	1.26737	0.567792	0.00465246	0.408569	0.0432862
Adar	26142	23250	77132	88354	69495	78805	38919	24696	82743	62406	3.35046	2.52697	0.754215	0.0098178	0.0942669	0.295915
Adarb1	13548	12543	24942	20953	15195	14045	7190	13045	22948	12143	1.75914	0.930855	0.529153	0.0405412	0.799216	0.0557924
Adat1	3159	4737	5356	3772	3827	4444	4466	3948	4564	4246	1.15603	1.07548	0.930324	0.636957	0.676879	0.657556
Adat2	6387	7143	5461	6361	6621	6296	8410	6765	5911	7109	0.873762	1.05085	1.20267	0.28336	0.726063	0.280567
Adat3	661	675	4557	3115	3044	3932	1943	668	3836	2973	5.74251	4.4506	0.775026	0.048095	0.0531468	0.415947
Adc	13795	13359	14264	20073	20404	20234	24270	13577	17168	21636	1.26449	1.59358	1.26025	0.342817	0.0180622	0.203151
Adck1	24649	26004	31163	26160	29669	29097	22521	25326	28662	27096	1.13172	1.06989	0.945363	0.326987	0.597238	0.684831
Adck2	22142	24031	28054	29210	27477	25254	29610	23087	28632	27447	1.24018	1.18885	0.958613	0.0376354	0.0905318	0.531353
Adck3	245176	281790	87063	104332	109331	113265	173456	263483	95698	132017	0.363204	0.501046	1.37952	0.014243	0.0221256	0.279025
Adck4	43607	40647	44394	41880	39467	43615	48928	42127	43137	44003	1.02398	1.04453	1.02008	0.654809	0.647251	0.827985
Adck5	18495	26067	19440	21299	24346	20022	28667	22281	20369	24345	0.914187	1.09263	1.1952	0.672418	0.662837	0.314135
Adcy1	8054	15436	37945	50801	27367	21889	9001	11745	44373	19419	3.77803	1.65338	0.437631	0.0479294	0.38411	0.0608127
Adcy2	1	105	1172	604	1101	989	101	53	888	731	16.7547	13.7925	0.823198	0.101654	0.197264	0.754381
Adcy3	3322	6853	17627	17021	13425	20472	7510	5088	17324	13802	3.40487	2.71266	0.796698	0.0207651	0.180494	0.519657
Adcy4	3903	3025	6176	6054	4401	5799	2965	3464	6115	4389	1.7653	1.26703	0.717743	0.0268322	0.46453	0.200918
Adcy5	3396	4673	7901	7749	5515	5378	1748	4034	7825	4214	1.93976	1.04462	0.53853	0.0275911	0.920958	0.108282
Adcy6	63940	71183	177940	208962	166199	138544	83966	67562	193451	129570	2.86331	1.91779	0.669782	0.0156341	0.141957	0.150564
Adcy7	2468	3396	77923	83421	55822	78215	34034	2932	80672	56023	27.5143	19.1074	0.694454	0.00128358	0.0484494	0.234097
Adcy9	14924	16428	20073	22705	12759	23237	6414	15676	21389	14137	1.36444	0.901824	0.660947	0.0637331	0.824277	0.340012
Adcyap1r1	2302	2194	4427	3963	1540	1549	834	2248	4195	1308	1.8661	0.581851	0.3118	0.0146399	0.0554715	0.00376934
Add1	165450	158554	331429	303064	276408	250872	186099	162002	317246	237793	1.95828	1.46784	0.749554	0.00872369	0.117538	0.11621
Add2	1154	865	3088	3560	2194	1706	1039	1010	3324	1647	3.29109	1.63069	0.495487	0.0139955	0.248111	0.0368771
Add3	95613	107927	123841	114549	115457	118485	70231	101770	119195	101391	1.17122	0.996276	0.850631	0.152385	0.986517	0.447848
Adh1	797030	820590	161003	170118	171229	196851	275320	808810	165561	214467	0.204697	0.265164	1.2954	0.000385352	0.000730808	0.314401
Adh4	10152	371	933	765	1065	1030	1466	5262	849	1187	0.161345	0.22558	1.39812	0.462203	0.345609	0.175114
Adh5	217668	222520	126361	116589	149153	141789	153041	220094	121475	147994	0.551923	0.672413	1.21831	0.0030458	0.000574511	0.0178877
Adh6a	180	1	485	656	254	1031	684	90	570	656	6.33333	7.28889	1.15088	0.0605214	0.15352	0.791426
Adh7	541	832	2090	1832	1718	2120	911	687	1961	1583	2.85444	2.30422	0.807241	0.0224953	0.153458	0.479125
Adhfe1	236895	208874	41687	39233	60747	54974	89372	222885	40460	68364	0.181529	0.306723	1.68967	0.00589126	0.00293589	0.135623
Adi1	152471	159574	117161	94656	133224	111795	152973	156022	105908	132664	0.678802	0.85029	1.25263	0.0512177	0.230691	0.223606
Adig	3267	23854	569	574	1299	47	2571	13561	571	1305	0.042106	0.0962318	2.28546	0.334227	0.211054	0.492026
Adipoq	11513	47050	2427	5759	1352	171	31067	29282	4093	10863	0.139779	0.370979	2.65404	0.293597	0.394892	0.641158
Adipor1	225360	217572	210350	216992	235305	228540	242206	221466	213671	235350	0.964803	1.06269	1.10146	0.267183	0.0986369	0.0313944
Adipor2	113161	123063	114123	119261	112090	109720	100564	118112	116692	107458	0.987978	0.909797	0.920869	0.822833	0.166028	0.157448
Adk	180358	204103	92664	76542	119232	100345	159871	192231	84603	126482	0.440111	0.657969	1.49501	0.0173176	0.0736967	0.172158
Adm	11441	12905	18997	15419	18210	18009	13512	12173	17208	16577	1.41362	1.36178	0.963331	0.121171	0.121341	0.808635
Adm2	6103	5428	2359	3064	1051	1962	8725	5766	2711	3913	0.47017	0.678633	1.44338	0.0245968	0.596078	0.727219
Adnp	58050	64899	124442	132742	120202	111400	72907	61475	128592	101503	2.09178	1.65113	0.789341	0.00636518	0.124704	0.249212
Adnp2	10352	11783	28689	29091	21913	29243	15949	11067	28890	22368	2.61046	2.02114	0.774247	0.00173436	0.10853	0.280457
Ado	21071	17988	42122	45730	39978	37940	22547	19529	43926	33489	2.24927	1.71483	0.762396	0.00932809	0.147726	0.244524
Adora1	7446	10694	25984	24957	16948	17971	11233	9070	25471	15384	2.80827	1.69614	0.603981	0.0106141	0.123052	0.0345135
Adora2a	4121	2841	15245	15671	17274	19357	11529	3481	15458	16054	4.44068	4.61189	1.03856	0.00315664	0.0260896	0.856607
Adora2b	4198	2922	6957	9174	6798	11403	7896	3560	8066	8699	2.26573	2.44354	1.07848	0.0719904	0.0695262	0.769324
Adora3	561	712	1716	719	481	769	514	636	1218	588	1.91509	0.924528	0.482759	0.368316	0.734399	0.204641
Adpgk	19058	17727	23132	26106	31161	25164	25559	18393	24619	27295	1.3385	1.48399	1.1087	0.0621446	0.0396889	0.400027
Adprh	29426	30541	51744	49010	53123	49332	55636	29983	50377	52697	1.68019	1.75756	1.04605	0.00519966	0.00250567	0.434091
Adprhl2	45028	54116	46743	47804	53393	56101	60072	49572	47273	56522	0.953623	1.1402	1.19565	0.665234	0.197494	0.0355317
Adprm	22405	26619	17139	14571	22370	27921	38424	24512	15855	29572	0.646826	1.20643	1.86515	0.0725109	0.479163	0.112036
Adra1a	13947	14312	17056	16719	16122	10208	9854	14130	16888	12061	1.19519	0.853574	0.714176	0.00801385	0.488739	0.163556
Adra1b	5164	3296	7235	6854	11098	7665	5389	4230	7044	8050	1.66525	1.90307	1.14282	0.098116	0.188407	0.671256
Adra1d	1039	1708	3510	4367	2685	2440	940	1373	3938	2022	2.86817	1.47269	0.513459	0.0420986	0.449397	0.0893429
Adra2a	501	761	5667	8185	5824	2919	1362	631	6926	3368	10.9762	5.33756	0.486284	0.0381293	0.203886	0.162696
Adra2b	86979	84358	72279	57630	77836	59443	85231	85669	64954	74170	0.758197	0.865774	1.14189	0.108447	0.331341	0.47462
Adra2c	401	1553	1170	1364	499	817	949	977	1267	755	1.29683	0.772774	0.595896	0.668754	0.664152	0.0714247
Adrb1	2704	3862	6118	3555	5304	2964	1896	3283	4836	3388	1.47304	1.03198	0.700579	0.3844	0.943694	0.435247
Adrb2	7273	8152	9025	9471	12481	9582	11424	7713	9248	11162	1.19901	1.44717	1.20696	0.0894155	0.056664	0.181931
Adrb3	2150	6928	414	2693	1	175	719	4539	1554	299	0.342366	0.0658735	0.192407	0.37646	0.100053	0.254953
Adrbk1	46713	46990	146217	147350	132974	151811	77823	46852	146784	120870	3.13293	2.57983	0.823455	3.4055e-05	0.0815916	0.43258
Adrbk2	3220	9072	24142	32048	20536	21258	9725	6146	28095	17173	4.57127	2.79418	0.611248	0.0467168	0.128259	0.14847
Adrm1	21069	21661	19503	18527	22132	21042	16378	21365	19015	19851	0.890007	0.929136	1.04397	0.0542337	0.555484	0.741189
Adsl	77804	86000	55115	48987	71231	74720	107867	81902	52051	84606	0.635528	1.03302	1.62544	0.0281473	0.871618	0.122348
Adss	58108	69392	71847	69339	86764	83799	98759	63750	70593	89774	1.10734	1.40822	1.27171	0.358069	0.0370184	0.0490015
Adssl1	7713	13018	8418	10363	8424	8848	10534	10365	9391	9269	0.90603	0.89426	0.987009	0.762925	0.644361	0.919052
Adtrp	116143	109394	18643	15061	37712	35414	117840	112768	16852	63655	0.14944	0.564478	3.7773	0.00158264	0.255964	0.273628
Aebp1	44736	46575	317726	306686	172414	159682	74147	45655	312206	135414	6.83837	2.96603	0.433733	0.000440472	0.10962	0.021566
Aebp2	7766	7766	14757	14221	14027	14788	8072	7766	14489	12296	1.8657	1.58331	0.848644	0.00158529	0.196999	0.483171
Aen	23970	29988	45439	57297	38744	57322	36464	26979	51368	44177	1.904	1.63746	0.86001	0.0669431	0.146223	0.508379
Aes	552892	478639	572338	551814	536103	575094	456504	515765	562076	522567	1.08979	1.01319	0.929709	0.352287	0.90578	0.450853
AF251705	1460	1736	41872	37747	25712	28611	41735	1598	39810	32019	24.9124	20.0369	0.804295	0.00291366	0.0174073	0.319668
Afap1	14880	17018	60103	64955	51819	46801	20129	15949	62529	39583	3.92056	2.48185	0.633034	0.00322362	0.160167	0.171512
Afap1l1	77428	96769	27919	27017	31043	41714	61830	87099	27468	44862	0.315365	0.515069	1.63325	0.0253592	0.0540253	0.232472
Afap1l2	26773	22116	61744	74227	57111	59940	29415	24445	67986	48822	2.78118	1.99722	0.718118	0.0226174	0.150505	0.248174
Aff1	64309	64437	114798	139921	110292	101190	50308	64373	127360	87263	1.97847	1.35558	0.685168	0.0375481	0.412189	0.218664
Aff3	1202	932	2830	2585	1879	4631	1390	1067	2707	2633	2.53702	2.46767	0.972663	0.0121238	0.316542	0.958268
Aff4	70768	85439	128805	141673	116122	106114	61969	78104	135239	94735	1.73152	1.21293	0.700501	0.0279475	0.507475	0.162937
Afg3l1	85142	88534	84489	88988	73936	83776	66791	86838	86738	74835	0.998848	0.861777	0.862771	0.975034	0.16108	0.16785
Afg3l2	101370	114486	100429	108772	96289	95113	74413	107928	104601	88605	0.969174	0.820964	0.847076	0.710257	0.159942	0.197157
Afm	36813	32990	10755	10062	16869	22151	39323	34902	10408	26114	0.298206	0.748209	2.50903	0.00623205	0.39468	0.170689
Afmid	193721	228143	48808	35822	51440	57746	76141	210932	42315	61776	0.20061	0.292872	1.45991	0.0116931	0.00261447	0.167107
Aftph	67393	75926	78980	89509	87863	82975	69613	71660	84244	80150	1.17561	1.11848	0.951403	0.204402	0.352075	0.646514
Aga	29892	28554	18063	21909	26688	24552	35188	29223	19986	28809	0.683913	0.985833	1.44146	0.0453097	0.928149	0.140561
Agap1	56347	60517	89751	110638	82101	72207	38423	58432	100195	64244	1.71473	1.09947	0.64119	0.0593016	0.756914	0.151196
Agap2	792	1053	12056	10097	14373	15738	9399	923	11076	13170	12	14.2687	1.18906	0.00933812	0.0160755	0.478334
Agap3	29619	28299	64998	63724	50916	55663	32844	28959	64361	46474	2.22249	1.60482	0.722083	0.000670647	0.14645	0.140645
Agbl2	520	105	1596	1697	1733	1188	576	313	1647	1166	5.26198	3.72524	0.707954	0.0246831	0.159587	0.347861
Agbl3	14187	16041	7938	7909	7524	8210	17063	15114	7924	10932	0.524282	0.723303	1.37961	0.0162211	0.375252	0.503178
Agbl4	209	815	62	91	110	1	155	512	76	89	0.148438	0.173828	1.17105	0.287594	0.167395	0.852289
Agbl5	17899	19611	36140	33124	25042	27646	16758	18755	34632	23149	1.84655	1.23428	0.668428	0.0117187	0.3807	0.0790562
Ager	271	401	1767	2276	2508	1318	1374	336	2021	1733	6.01488	5.15774	0.857496	0.0234359	0.0690486	0.627681
Agfg1	35849	36815	58184	57813	60274	59192	47303	36332	57999	55590	1.59636	1.53006	0.958465	0.000569768	0.0372341	0.683943
Agfg2	37808	41758	61990	52972	59761	43999	42319	39783	57481	48693	1.44486	1.22397	0.847115	0.0694057	0.310608	0.348128
Aggf1	29085	33885	51940	55498	40093	44279	26961	31485	53719	37111	1.70618	1.17869	0.690836	0.017579	0.478541	0.0942119
Agk	9802	12159	11323	13356	13803	12469	11672	10981	12340	12648	1.12376	1.15181	1.02496	0.474625	0.25561	0.79801
Agl	38593	44621	45093	52129	41687	37128	28696	41607	48611	35837	1.16834	0.861321	0.73722	0.269691	0.363777	0.105577
Agmat	15975	18319	4987	4945	6068	5368	10418	17147	4966	7285	0.289613	0.424856	1.46698	0.0091337	0.0211727	0.338155
Agmo	4269	4236	7080	5191	6293	3850	4022	4253	6136	4722	1.44275	1.11028	0.769557	0.184412	0.675779	0.335783
Agpat1	104652	85501	148951	135475	126994	116762	95095	95076	142213	112951	1.49578	1.18801	0.794238	0.0565208	0.293886	0.112271
Agpat2	78161	120638	64547	60866	65083	48990	74351	99399	62707	62808	0.630861	0.631878	1.00161	0.227353	0.142279	0.992278
Agpat3	394090	398833	276274	277416	306143	304999	254021	396461	276845	288388	0.698291	0.727406	1.04169	0.000415593	0.0166774	0.638916
Agpat4	4620	4580	17506	17046	17945	20928	13676	4600	17276	17516	3.75565	3.80783	1.01389	0.000331548	0.0176627	0.935212
Agpat5	16110	17646	19821	15114	19224	19539	22546	16878	17467	20436	1.0349	1.21081	1.16998	0.833961	0.0957662	0.27414
Agpat6	77880	86115	108379	109660	107301	92599	79484	81998	109020	93128	1.32954	1.13574	0.854229	0.0229643	0.379188	0.223395
Agpat9	19108	14822	44657	25684	31740	44734	19925	16965	35171	32133	2.07315	1.89408	0.913622	0.202106	0.204513	0.811054
Agphd1	187363	198167	56397	54462	74168	75617	57766	192765	55429	69184	0.287547	0.358903	1.24816	0.001593	0.000684948	0.161035
Agps	306271	339887	87159	84176	130611	128572	138720	323079	85667	132634	0.265158	0.410531	1.54825	0.00501371	0.000713954	0.00148249
Agrn	108439	113708	505023	560429	413991	375209	174555	111074	532726	321252	4.79614	2.89223	0.603034	0.00432741	0.11585	0.119785
Agt	95518	78037	202722	226604	261318	238931	224369	86777	214663	241539	2.47373	2.78344	1.1252	0.0131266	0.00206851	0.201466
Agtpbp1	17703	17178	27448	29566	29984	26389	16427	17440	28507	24267	1.63458	1.39146	0.851265	0.00958057	0.283543	0.481716
Agtr1a	35151	42589	44928	44982	46282	47847	27187	38870	44955	40439	1.15655	1.04037	0.899544	0.243446	0.872881	0.634826
Agtrap	150378	162020	181200	182476	162116	167204	103993	156199	181838	144437	1.16414	0.924699	0.794317	0.0484085	0.687585	0.248443
Agxt	15983	389	236	95	1	161	336	8186	165	166	0.0201564	0.0202785	1.00606	0.411789	0.261531	0.997287
Agxt2	104203	98921	25415	29280	54234	39263	62715	101562	27348	52071	0.269274	0.512702	1.90401	0.00193876	0.0120826	0.0703272
Agxt2l1	4435	1729	145	84	690	471	1638	3082	114	933	0.036989	0.302726	8.18421	0.159626	0.148133	0.17518
Agxt2l2	25106	22869	15221	16542	20723	16549	29380	23988	15881	22217	0.662039	0.926171	1.39897	0.0247305	0.74426	0.286807
Ahctf1	30562	32488	61262	60053	55255	44196	29739	31525	60657	43064	1.92409	1.36603	0.709959	0.00151978	0.314123	0.162598
Ahcy	210822	142660	47563	44811	87834	65790	125104	176741	46187	92910	0.261326	0.525684	2.0116	0.0619795	0.0894416	0.127946
Ahcyl1	136307	140550	129852	138453	134317	115336	108242	138429	134153	119298	0.969111	0.861799	0.889268	0.466642	0.156597	0.253779
Ahcyl2	150554	156762	114436	102145	100389	104973	70638	153658	108291	92000	0.704753	0.598732	0.849563	0.0222644	0.0220662	0.346682
Ahdc1	27145	29822	71600	69052	57476	51978	24546	28483	70326	44667	2.46905	1.5682	0.635142	0.00194466	0.307243	0.146784
Ahi1	7496	8587	15010	15280	15279	13939	5153	8042	15145	11457	1.88324	1.42465	0.756487	0.00620022	0.467886	0.434771
Ahnak	35797	44729	185896	250366	173948	160236	97060	40263	218131	143748	5.41765	3.57023	0.658998	0.0318825	0.0435524	0.151654
Ahr	5292	6390	17389	25528	12920	12850	8009	5841	21459	11260	3.67386	1.92775	0.524722	0.0627019	0.0850899	0.0698514
Ahrr	420	695	707	717	1184	862	2025	557	712	1357	1.27828	2.43627	1.9059	0.378171	0.180015	0.245224
Ahsa1	73168	72213	53148	59157	57964	74863	86585	72690	56152	73137	0.772486	1.00615	1.30248	0.0322124	0.9694	0.218848
Ahsa2	10943	12125	10113	10846	10132	11969	5269	11534	10480	9123	0.908618	0.790966	0.870515	0.268691	0.425025	0.637369
Ahsg	278000	6155	1	1	1	31	1	142077	1	11	7.03844e-06	7.74228e-05	11	0.405614	0.255393	0.495025
AI115009	379	1	675	577	146	1012	755	190	626	637	3.29474	3.35263	1.01757	0.155172	0.302214	0.974292
AI182371	12775	588	419	342	1	276	346	6682	380	207	0.0568692	0.0309787	0.544737	0.409772	0.249446	0.30182
AI197445	195	307	195	165	696	648	396	251	180	580	0.717131	2.31076	3.22222	0.345365	0.0812601	0.0451917
AI314180	55992	60305	70911	72234	73453	73951	59090	58148	71572	68832	1.23086	1.18374	0.961717	0.0270929	0.198454	0.693337
AI316807	30122	32786	22234	23924	27221	26835	21586	31454	23079	25214	0.733738	0.801615	1.09251	0.0336925	0.0917381	0.444192
AI317395	286037	294404	97243	100449	153976	124677	208516	290220	98846	162390	0.34059	0.559541	1.64286	0.000547583	0.0277994	0.139021
AI413582	10169	11346	13788	14802	17713	22022	25838	10757	14295	21858	1.3289	2.03198	1.52907	0.044988	0.0361002	0.0895193
AI414108	402	539	4175	4096	3326	2659	807	470	4135	2264	8.79787	4.81702	0.547521	0.00046516	0.162853	0.150198
AI427809	134	1	921	906	379	672	1	68	914	351	13.4412	5.16176	0.384026	0.00619924	0.348744	0.110533
AI429214	5068	4888	4869	6631	7353	8554	14660	4978	5750	10189	1.15508	2.04681	1.772	0.475268	0.172458	0.234726
AI450353	266	1352	1239	1290	724	1588	1400	809	1265	1237	1.56366	1.52905	0.977866	0.490251	0.476418	0.941211
AI462493	42226	39835	27692	27578	30394	33498	40369	41031	27635	34753	0.673515	0.846994	1.25757	0.00788869	0.206571	0.15812
AI464131	80679	89933	69730	62336	44937	50388	35366	85306	66033	43564	0.774072	0.510679	0.659731	0.0828643	0.00811118	0.0376811
AI467606	3746	4656	17777	14823	19422	39254	31656	4201	16300	30110	3.88003	7.16734	1.84724	0.015928	0.0403315	0.16435
AI480653	19808	18155	39061	43078	28605	31072	15463	18981	41069	25047	2.16369	1.31958	0.609876	0.00953072	0.405683	0.0883626
AI504432	155	126	3696	4983	2850	5569	2578	141	4339	3666	30.773	26	0.844895	0.0227007	0.0646068	0.645576
AI506816	2198	5902	4947	11607	10086	10455	10038	4050	8277	10193	2.0437	2.51679	1.23148	0.382806	0.0215428	0.497304
AI597468	5153	4596	10627	11093	9848	11028	7256	4875	10860	9377	2.22769	1.92349	0.863444	0.00366011	0.0533465	0.381405
AI597479	12231	12639	16554	23604	17449	21092	15676	12435	20079	18072	1.61472	1.45332	0.900045	0.162802	0.0718438	0.590072
AI607873	711	1265	14961	18533	11034	8727	4802	988	16747	8188	16.9504	8.28745	0.488923	0.0128992	0.055258	0.0504544
AI661453	22515	23119	55339	64196	46687	38088	22435	22817	59768	35737	2.61945	1.56624	0.597929	0.0141257	0.253522	0.090307
AI662270	581	399	8426	9448	8934	19043	14522	490	8937	14166	18.2388	28.9102	1.5851	0.00375444	0.0361743	0.261866
AI836003	115	289	1513	3260	2770	3849	1176	202	2387	2598	11.8168	12.8614	1.0884	0.130584	0.0971068	0.870614
AI837181	52518	53661	81825	87662	79435	78612	69075	53090	84744	75707	1.59623	1.42601	0.893361	0.00871164	0.0135019	0.157024
AI846148	18359	14867	25805	24224	24395	23404	29753	16613	25015	25851	1.50575	1.55607	1.03342	0.0483026	0.048185	0.769972
AI854703	32003	35658	32566	31821	30461	31469	28374	33831	32193	30101	0.951583	0.889746	0.935017	0.47267	0.130013	0.181947
AI987944	9490	13517	19623	21049	20056	27349	30974	11503	20336	26126	1.76789	2.27123	1.28472	0.0538076	0.0451457	0.259887
Aida	17185	18288	33169	35355	37088	50193	49829	17737	34262	45703	1.93167	2.5767	1.33393	0.00544349	0.0152767	0.134688
Aif1	1207	2044	20659	28206	18799	30749	23563	1625	24432	24371	15.0351	14.9975	0.997503	0.0266104	0.014894	0.991366
Aif1l	247377	251067	349868	376862	382362	354219	471902	249222	363365	402828	1.458	1.61634	1.1086	0.0139462	0.0439931	0.461858
Aifm1	91401	104274	65298	79575	77918	69892	56568	97838	72436	68126	0.740367	0.696314	0.940499	0.11831	0.0503238	0.685063
Aifm2	19451	22556	17368	15383	19275	23949	23050	21003	16376	22091	0.779698	1.0518	1.34899	0.128636	0.652195	0.0640125
Aifm3	27703	24886	12749	12164	10393	11868	12682	26295	12457	11648	0.47374	0.442974	0.935057	0.0106349	0.0017128	0.431328
Aig1	22051	24499	22227	21874	26684	29120	29171	23275	22051	28325	0.947411	1.21697	1.28452	0.426453	0.0364518	0.00982686
Aim1	17830	18695	45216	47273	40979	48028	21908	18262	46244	36972	2.53225	2.02453	0.799498	0.0015861	0.160377	0.426324
Aim1l	2722	2405	4233	7765	4807	5051	4670	2563	5999	4843	2.34062	1.88958	0.807301	0.192271	0.00117309	0.446786
Aim2	626	894	8428	11356	8615	20192	15000	760	9892	14602	13.0158	19.2132	1.47614	0.0249505	0.0492634	0.368229
Aimp1	34754	41704	38044	43370	52038	57030	66180	38229	40707	58416	1.06482	1.52805	1.43504	0.628427	0.0425128	0.053066
Aimp2	26242	23029	27077	21321	31707	27799	36717	24636	24199	32074	0.982262	1.30192	1.32543	0.906764	0.126445	0.141051
Aip	78566	84050	75490	78162	95809	103060	129385	81308	76826	109418	0.944876	1.34572	1.42423	0.279485	0.125447	0.090234
Airn	15971	13146	3375	2735	5380	7750	6974	14559	3055	6701	0.209836	0.460265	2.19345	0.0154837	0.0108609	0.0296473
Ajuba	22065	28090	54998	53331	50920	52364	28809	25078	54165	44031	2.15986	1.75576	0.812905	0.0113513	0.157035	0.379694
AK010878	1258	1709	3055	2662	4476	3026	2057	1484	2859	3186	1.92655	2.1469	1.11438	0.044205	0.162203	0.744956
Ak1	20203	23266	63089	70956	38032	44878	37199	21735	67023	40036	3.08364	1.84201	0.597347	0.00857582	0.0119693	0.00814898
AK129341	2951	4469	3489	4063	2344	2307	2794	3710	3776	2482	1.01779	0.669003	0.657309	0.942582	0.13344	0.0217845
Ak2	227334	206921	162430	143264	175176	165589	188327	217128	152847	176364	0.703949	0.812258	1.15386	0.0443076	0.0375122	0.124549
Ak3	362285	346728	255516	231262	265214	234556	263329	354507	243389	254366	0.686556	0.71752	1.0451	0.0163988	0.00569421	0.534168
Ak4	369694	344141	106546	93262	154150	147888	214550	356917	99904	172196	0.279908	0.482454	1.72361	0.00312438	0.0078658	0.0808779
Ak5	3739	4876	14334	15044	9124	13665	5541	4307	14689	9444	3.41049	2.19271	0.64293	0.0041422	0.192304	0.183537
Ak7	3467	2620	5093	7938	7796	6543	9122	3044	6515	7820	2.14028	2.56899	1.20031	0.144228	0.017999	0.429132
Ak8	252	231	869	188	1158	699	652	241	529	836	2.19502	3.46888	1.58034	0.488209	0.0649674	0.417686
Akap1	80007	79600	85342	88168	82310	76901	81321	79804	86755	80177	1.0871	1.00467	0.924177	0.0396806	0.873156	0.0706941
Akap10	28835	32680	30274	31987	29668	34576	26702	30757	31131	30315	1.01216	0.985629	0.973788	0.875655	0.901666	0.805473
Akap11	43285	45405	57416	68772	51297	48824	29450	44345	63094	43190	1.4228	0.973954	0.684534	0.0832323	0.905532	0.13712
Akap12	8334	11595	207210	241992	205543	141458	53603	9965	224601	133535	22.539	13.4004	0.594543	0.00655774	0.118131	0.216296
Akap13	35172	41044	115642	143627	83571	100953	36358	38108	129634	73627	3.40175	1.93206	0.567961	0.0235428	0.250636	0.129788
Akap17b	2331	2037	7597	7487	5635	2769	3555	2184	7542	3986	3.4533	1.82509	0.528507	0.000856981	0.202656	0.0486171
Akap2	92892	92732	222771	252009	169424	163886	90808	92812	237390	141373	2.55775	1.52322	0.595531	0.0100704	0.234258	0.0686827
Akap5	1	41	1365	738	364	526	54	21	1051	314	50.0476	14.9524	0.298763	0.0817006	0.200135	0.0873614
Akap6	304	74	573	1154	328	781	382	189	864	497	4.57143	2.62963	0.575231	0.163502	0.227135	0.287923
Akap7	7631	10724	11677	11015	12160	12364	10766	9178	11346	11763	1.23622	1.28165	1.03675	0.30391	0.145518	0.589815
Akap8	25691	30342	59417	65119	56851	45333	25186	28016	62268	42457	2.22259	1.51546	0.681843	0.0113422	0.31752	0.201021
Akap8l	17873	14836	32355	34190	31405	27044	26086	16355	33273	28178	2.03442	1.7229	0.846873	0.0108192	0.0159774	0.105611
Akap9	27261	31897	47028	55590	32977	35949	14038	29579	51309	27655	1.73464	0.934954	0.538989	0.0467034	0.844837	0.0867772
Akip1	21357	21537	13800	15281	17114	15317	16829	21447	14540	16420	0.67795	0.765608	1.1293	0.0114652	0.00610233	0.129995
Akirin1	30032	30762	32646	37533	39273	44866	42740	30397	35089	42293	1.15436	1.39135	1.20531	0.197921	0.0112134	0.0811856
Akirin2	19394	25775	32589	30721	31175	29160	22173	22584	31655	27503	1.40166	1.21781	0.868836	0.112173	0.330868	0.331096
Akna	5014	2866	58520	56933	42087	72427	24320	3940	57726	46278	14.6513	11.7457	0.801684	0.00061579	0.101888	0.572789
Akr1a1	2878548	3026778	1431855	1155408	1530941	1426080	1841558	2952663	1293632	1599526	0.438124	0.541723	1.23646	0.0088192	0.00415466	0.207896
Akr1b10	19662	19620	18144	17915	18876	19098	26023	19641	18029	21332	0.917927	1.0861	1.1832	0.00517768	0.615549	0.355438
Akr1b3	34550	53052	18310	15099	23685	20339	41997	43801	16704	28674	0.381361	0.654643	1.71659	0.102025	0.265989	0.26576
Akr1b7	3097	2753	4017	4224	3706	6433	5022	2925	4120	5054	1.40855	1.72786	1.2267	0.0270556	0.129292	0.427488
Akr1b8	3432	5328	23638	28179	22332	22059	18330	4380	25909	20907	5.9153	4.77329	0.80694	0.0128114	0.00277713	0.125874
Akr1c12	5585	2552	4343	4503	5326	5635	5020	4068	4423	5327	1.08727	1.30949	1.20439	0.837139	0.35499	0.0316348
Akr1c13	15396	9306	9834	11513	20962	21560	35719	12351	10674	26080	0.864222	2.11157	2.44332	0.648436	0.130008	0.090682
Akr1c14	742714	509330	37522	22816	115989	177186	587934	626022	30169	293703	0.0481916	0.469158	9.73526	0.0364154	0.211917	0.262245
Akr1c18	108834	58093	17305	2358	33561	67710	83384	83463	9832	61552	0.117801	0.737476	6.26037	0.108437	0.473454	0.0794383
Akr1c19	23428	30044	39268	35339	58077	23019	60996	26736	37304	47364	1.39527	1.77154	1.26968	0.110927	0.286346	0.570018
Akr1c20	2061	428	551	1291	776	1663	1797	1244	921	1412	0.740354	1.13505	1.53312	0.752743	0.834557	0.396092
Akr1c21	1104929	1782665	361233	236587	720356	526799	1360174	1443797	298910	869110	0.20703	0.601961	2.9076	0.0798695	0.257092	0.180899
Akr1c6	44249	1969	25	92	250	81	89	23109	58	140	0.00250984	0.00605825	2.41379	0.389405	0.240986	0.35848
Akr1d1	75816	82445	11994	12182	29066	47552	91081	79131	12088	55900	0.152759	0.706424	4.62442	0.00243722	0.402045	0.162046
Akr1e1	85624	82826	42073	35327	50263	65991	127387	84225	38700	81214	0.459484	0.964251	2.09855	0.00637242	0.927326	0.257402
Akr7a5	533331	517094	212775	181563	249875	246172	320516	525213	197169	272188	0.375408	0.518243	1.38048	0.00286332	0.0041437	0.109806
Akt1	107746	95587	250526	259746	226915	204300	120344	101666	255136	183853	2.50955	1.8084	0.720608	0.00246244	0.145943	0.188169
Akt1s1	63762	67668	70926	62222	65427	59191	44107	65715	66574	56242	1.01307	0.855847	0.844804	0.873685	0.336527	0.324641
Akt2	75550	74587	85117	85633	80703	75814	59285	75068	85375	71934	1.1373	0.958251	0.842565	0.00279744	0.733045	0.206572
Akt3	4268	5040	19855	23231	18596	17514	10607	4654	21543	15572	4.62892	3.34594	0.722833	0.0103488	0.0435211	0.183498
Aktip	110312	127642	111584	122259	149718	129955	167509	118977	116922	149061	0.982728	1.25286	1.27488	0.858617	0.146133	0.114321
Alad	296862	268318	118033	139542	119960	173346	234842	282590	128787	176049	0.455738	0.622984	1.36698	0.0132328	0.0947498	0.357643
Alas1	190613	192799	328070	245034	347863	271995	277577	191706	286552	299145	1.49475	1.56044	1.04395	0.149821	0.0422162	0.79411
Alas2	22447	14039	3851	7754	10658	6208	5230	18243	5803	7365	0.318095	0.403716	1.26917	0.115289	0.0645936	0.590318
Alb	1444314	40342	2365	821	1051	2176	1416	742328	1593	1547	0.00214595	0.00208398	0.971124	0.401983	0.2518	0.953564
Alcam	21475	16938	39834	35139	32723	29287	24849	19207	37486	28953	1.95168	1.50742	0.772368	0.0304428	0.0639444	0.0882689
Aldh16a1	89555	79500	82214	69232	83000	82607	82343	84528	75723	82650	0.895833	0.977783	1.09148	0.395784	0.651479	0.2481
Aldh18a1	2448	5604	21956	29575	17618	27681	13204	4026	25765	19501	6.39965	4.84377	0.756879	0.0341439	0.0715232	0.387842
Aldh1a1	46795	9075	52850	40209	46445	35768	59244	27935	46529	47152	1.66562	1.68792	1.01339	0.448565	0.329913	0.954012
Aldh1a2	1840	2995	76333	80536	56206	64833	31717	2418	78435	50919	32.438	21.0583	0.649187	0.000820955	0.0323201	0.122666
Aldh1a3	2665	8098	10801	3644	6509	1864	11684	5381	7223	6686	1.34232	1.24252	0.925654	0.721697	0.775674	0.913156
Aldh1a7	10961	12918	16864	14861	23963	28727	27970	11940	15862	26887	1.32848	2.25184	1.69506	0.107275	0.0052726	0.0125755
Aldh1b1	8139	3886	13601	14381	11931	14332	9390	6013	13991	11884	2.32679	1.97638	0.849403	0.0662171	0.0944801	0.340771
Aldh1l1	459958	503106	343756	324225	353270	317078	357397	481532	333991	342582	0.693601	0.711442	1.02572	0.0248075	0.00916693	0.666872
Aldh1l2	1005	1821	6079	7177	7787	7798	4399	1413	6628	6661	4.69073	4.71408	1.00498	0.0167717	0.0389608	0.983845
Aldh2	864540	886275	528275	417305	596655	525323	646689	875408	472790	589556	0.54008	0.673464	1.24697	0.0191556	0.00849151	0.153644
Aldh3a1	581	895	1335	1767	3405	1917	2786	738	1551	2703	2.10163	3.6626	1.74275	0.0930648	0.040907	0.141255
Aldh3a2	343454	318475	169731	159516	160411	160969	171432	330964	164623	164271	0.497405	0.496341	0.997862	0.00651611	0.000527512	0.956748
Aldh3b1	22532	20591	36310	37330	42206	48343	44212	21561	36820	44921	1.70771	2.08344	1.22002	0.00512298	0.0024239	0.041606
Aldh3b2	3398	2634	2256	3129	1191	1663	1673	3016	2692	1509	0.892573	0.500332	0.56055	0.633135	0.0232386	0.0542906
Aldh4a1	741763	767304	510355	356767	466627	431262	473398	754533	433561	457096	0.574608	0.6058	1.05428	0.0540964	0.000599541	0.71965
Aldh5a1	64777	60396	41282	40258	39875	38015	41566	62586	40770	39819	0.651424	0.636229	0.976674	0.0104655	0.00168357	0.539518
Aldh6a1	942231	948195	331247	297786	443760	372439	452090	945213	314516	422763	0.332746	0.447267	1.34417	0.000725248	0.000533567	0.0533522
Aldh7a1	389978	440982	206003	165732	208182	186837	214922	415480	185868	203314	0.447357	0.489347	1.09386	0.0194435	0.0023434	0.416686
Aldh8a1	506329	500673	146682	125289	202553	203205	420914	503501	135985	275557	0.270079	0.547282	2.02638	0.000905076	0.0934324	0.234902
Aldh9a1	675632	702274	211425	170504	270843	264478	471206	688953	190964	335509	0.27718	0.486984	1.75692	0.00239499	0.0278625	0.202596
Aldoa	1191459	1357538	1104196	1070785	1257508	1148324	1423836	1274499	1087491	1276556	0.853269	1.00161	1.17385	0.15794	0.987451	0.167122
Aldoart1	245313	306018	237411	285883	302158	262031	346831	275666	261647	303673	0.949145	1.1016	1.16062	0.75272	0.523339	0.332053
Aldoart2	68364	87783	69973	72396	77640	66169	77517	78073	71184	73775	0.911762	0.944949	1.0364	0.554334	0.656803	0.639646
Aldob	7837602	8482881	3155874	2762227	3878359	3533520	7026018	8160241	2959050	4812633	0.362618	0.589766	1.62641	0.00523852	0.104842	0.288883
Aldoc	22884	22681	19941	17198	31042	25450	35353	22782	18569	30615	0.815073	1.34382	1.64872	0.0920764	0.124663	0.0517732
Alg1	34943	35592	43606	41672	37658	41129	40966	35267	42639	39917	1.20903	1.13185	0.936162	0.0186134	0.0515642	0.193221
Alg10b	16646	19969	33338	37098	30237	36481	17434	18308	35218	28051	1.92364	1.53217	0.796496	0.0213119	0.276481	0.402627
Alg11	23971	26529	18948	18348	22133	23960	27335	25250	18648	24476	0.738535	0.969347	1.31253	0.0373893	0.746699	0.0603244
Alg12	29222	26489	29632	27003	26631	31113	45701	27855	28318	34482	1.01662	1.23791	1.21767	0.83021	0.442125	0.471185
Alg13	3295	4186	4809	4364	6073	4913	6548	3741	4587	5845	1.22614	1.56242	1.27425	0.231439	0.0592546	0.14768
Alg14	11988	13812	14494	17017	16177	13949	13940	12900	15755	14689	1.22132	1.13868	0.932339	0.208031	0.225878	0.485399
Alg2	59451	53242	61897	61315	58233	50233	56152	56346	61606	54873	1.09335	0.973858	0.890709	0.233699	0.728253	0.118328
Alg3	9703	9821	13591	14384	12613	9874	8145	9762	13987	10211	1.4328	1.04599	0.730035	0.00888027	0.806707	0.113562
Alg5	47579	43175	27886	31592	39824	37400	62101	45377	29739	46442	0.655376	1.02347	1.56165	0.0322395	0.92405	0.201425
Alg6	6944	6752	9717	7961	8002	7482	10480	6848	8839	8655	1.29074	1.26387	0.979183	0.152903	0.228123	0.900888
Alg8	4973	5160	5982	6280	7067	7414	4514	5067	6131	6331	1.20999	1.24946	1.03262	0.0262371	0.363079	0.876368
Alg9	13736	16788	25384	26797	22381	23074	16045	15262	26090	20500	1.70947	1.34321	0.785742	0.0232778	0.19001	0.152901
Alk	2294	499	126	230	1	686	1	1396	178	229	0.127507	0.16404	1.28652	0.308068	0.20863	0.873912
Alkbh1	7587	6813	10543	11039	10520	9202	15176	7200	10791	11633	1.49875	1.61569	1.07803	0.0159918	0.156606	0.7436
Alkbh2	9084	9333	6979	12215	8484	10413	15107	9209	9597	11334	1.04213	1.23075	1.18099	0.895758	0.464088	0.625088
Alkbh3	39788	41490	26931	25800	35701	36548	45933	40639	26365	39394	0.648761	0.969364	1.49418	0.00508526	0.790086	0.0548671
Alkbh4	9919	9152	11126	21101	11143	16466	17767	9535	16114	15125	1.68998	1.58626	0.938625	0.319044	0.123687	0.841851
Alkbh5	114958	121024	172428	184761	145431	137033	82369	117991	178594	121611	1.51362	1.03068	0.680936	0.0126152	0.896603	0.115466
Alkbh6	16706	11431	23643	28801	24375	23159	23589	14068	26222	23708	1.86395	1.68524	0.904126	0.0810792	0.0174593	0.292977
Alkbh7	43220	41371	15622	19352	27771	27758	46806	42295	17487	34112	0.413453	0.806526	1.95071	0.00696664	0.392981	0.13929
Alkbh8	3941	5328	5505	5860	5362	7017	5376	4635	5682	5918	1.22589	1.27681	1.04153	0.280773	0.239678	0.765229
Alms1	2035	2250	6953	7849	4086	5863	2887	2143	7401	4279	3.45357	1.99673	0.578165	0.00758891	0.152254	0.0750305
Alox12	4001	4685	6045	6891	5999	5147	5399	4343	6468	5515	1.48929	1.26986	0.852659	0.0597171	0.0661444	0.126497
Alox15	547	232	857	731	528	1055	984	389	794	856	2.04113	2.20051	1.07809	0.139889	0.151282	0.79591
Alox5	1381	940	9927	12091	7149	7854	3520	1160	11009	6174	9.49052	5.32241	0.560814	0.0123393	0.0635507	0.0855117
Alox5ap	4764	4597	40173	38023	36203	42047	41998	4680	39098	40083	8.35427	8.56474	1.02519	0.000980013	0.000767557	0.732952
Alox8	1	495	2357	2181	1185	1295	849	248	2269	1110	9.14919	4.47581	0.489202	0.0164195	0.0421791	0.00822534
Aloxe3	1	100	351	1194	419	359	500	51	773	426	15.1569	8.35294	0.5511	0.231004	0.0100339	0.356306
Alpk1	2143	1919	15946	15240	8847	11633	7128	2031	15593	9203	7.6775	4.53127	0.590201	0.000744856	0.0242159	0.0336563
Alpl	287053	276656	427835	432823	367188	342463	243155	281855	430329	317602	1.52677	1.12683	0.738045	0.00150465	0.519134	0.104782
Als2	37949	33170	36152	48743	31496	41486	14794	35560	42447	29258	1.19367	0.822778	0.689283	0.413932	0.580771	0.320003
Als2cl	26446	33474	72304	75682	62438	57174	37027	29960	73993	52213	2.46973	1.74276	0.705648	0.00774894	0.120332	0.119395
Als2cr12	1249	1618	784	663	545	1091	1100	1433	724	912	0.505234	0.636427	1.25967	0.067323	0.153072	0.491465
Alx1	2219	1701	5191	9666	7490	8443	5868	1960	7428	7267	3.7898	3.70765	0.978325	0.13591	0.0126823	0.938567
Alx4	113	1	650	653	351	377	216	57	651	314	11.4211	5.50877	0.482335	0.00876286	0.0438406	0.013617
Alyref	10749	11977	17786	13820	19557	20790	16216	11363	15803	18854	1.39074	1.65924	1.19306	0.165852	0.0260687	0.276787
Alyref2	4393	2671	6198	6569	6849	4837	6241	3532	6383	5976	1.80719	1.69196	0.936237	0.0836122	0.0925418	0.637836
Amacr	780802	747250	108599	82352	136220	145997	274179	764026	95475	185465	0.124963	0.242747	1.94255	0.00101345	0.00222359	0.219827
Ambp	88996	2123	1200	1912	861	911	482	45559	1556	752	0.0341535	0.0165061	0.48329	0.417671	0.260353	0.0852607
Ambra1	51467	46952	79741	80918	58948	64506	45984	49209	80330	56479	1.63242	1.14774	0.703087	0.00557299	0.391658	0.0437271
Amd1	22599	23645	30643	28903	28060	22152	29650	23122	29773	26621	1.28765	1.15133	0.894132	0.0225105	0.323792	0.372634
Amd2	2527	3861	4556	4400	3640	3286	4039	3194	4478	3655	1.402	1.14433	0.816213	0.196023	0.478516	0.0640448
Amdhd1	9246	698	446	150	209	417	447	4972	298	357	0.0599356	0.0718021	1.19799	0.388506	0.243492	0.711375
Amdhd2	155088	137721	89599	79937	101714	100021	115322	146405	84768	105686	0.578997	0.721874	1.24677	0.0250198	0.0201889	0.0625419
Amer1	5510	5494	13933	13700	10614	10553	5398	5502	13816	8855	2.51109	1.60941	0.640924	0.000197194	0.229984	0.112874
Amfr	224561	230320	206394	190604	221792	228505	240239	227441	198499	230179	0.872749	1.01204	1.1596	0.0749574	0.73194	0.0401692
Amica1	1280	1110	24295	18203	19374	15671	13132	1195	21249	16059	17.7816	13.4385	0.755753	0.0223185	0.00789864	0.209637
Amigo1	15052	13536	24480	23817	20616	19274	13687	14294	24148	17859	1.68938	1.24941	0.739564	0.00697452	0.292183	0.106255
Amigo2	3357	3025	9061	9054	11938	9583	5143	3191	9057	8888	2.8383	2.78533	0.98134	0.000800073	0.113821	0.951598
Amigo3	1114	1	3921	3545	1839	1822	1632	557	3733	1764	6.70197	3.16697	0.472542	0.0325552	0.0651422	0.00124899
Ammecr1	1445	1353	5499	5645	3354	4016	2572	1399	5572	3314	3.98284	2.36883	0.59476	0.000427257	0.0381657	0.0251062
Ammecr1l	54980	58966	71032	81159	73243	70361	45934	56973	76095	63179	1.33563	1.10893	0.830265	0.0723048	0.620546	0.353819
Amn	282240	207125	159979	114766	153616	177395	184842	244683	137373	171951	0.561433	0.70275	1.25171	0.134109	0.0973417	0.194651
Amn1	6068	4982	3238	4633	5789	5659	8414	5525	3935	6620	0.712217	1.19819	1.68234	0.213968	0.437756	0.124836
Amot	20696	24975	36624	40846	27116	25210	13099	22836	38735	21808	1.69623	0.954983	0.563005	0.0339276	0.872591	0.0636213
Amotl1	17098	17822	65034	83500	48138	47714	16192	17460	74267	37348	4.25355	2.13906	0.502888	0.0254518	0.241425	0.094667
Amotl2	54807	60958	178151	173079	190299	150348	74218	57883	175615	138288	3.03397	2.3891	0.78745	0.00114442	0.165201	0.458542
Ampd2	21875	25345	59736	60008	54863	46047	22228	23610	59872	41046	2.53587	1.7385	0.685563	0.0022954	0.261896	0.231536
Ampd3	18268	17796	86468	99025	66900	50807	29422	18032	92746	49043	5.14341	2.71978	0.528788	0.00699742	0.113809	0.059636
Amph	469	1194	1535	2315	3666	2839	1595	831	1925	2700	2.31649	3.2491	1.4026	0.176388	0.107794	0.419126
Amt	70953	72960	34472	37291	41794	43004	66089	71957	35881	50296	0.498645	0.698973	1.40174	0.00229245	0.124538	0.25464
Amy1	6431	4961	2249	2476	3962	1186	4504	5696	2362	3217	0.414677	0.564782	1.36198	0.046342	0.182644	0.565975
Amz1	15511	22091	13008	13569	9344	11651	13651	18801	13288	11548	0.706771	0.614223	0.869055	0.23697	0.0897565	0.36154
Amz2	49703	53462	56114	54947	51025	50964	48015	51583	55530	50002	1.07652	0.96935	0.90045	0.182675	0.466183	0.0265352
Anapc1	43101	41941	86995	90444	62758	70423	44903	42521	88719	59361	2.08647	1.39604	0.66909	0.0015474	0.183229	0.0584941
Anapc10	2156	5122	3350	2831	3667	4308	6209	3639	3091	4728	0.849409	1.29926	1.5296	0.75053	0.515368	0.201453
Anapc11	50920	48392	46205	43275	48786	64482	96991	49656	44740	70086	0.900999	1.41143	1.56652	0.126241	0.346722	0.261264
Anapc13	66576	52973	26918	25103	41659	30963	46754	59774	26011	39792	0.435156	0.665707	1.52981	0.038907	0.0845179	0.106955
Anapc15	7940	6938	9279	9252	8676	8222	13606	7439	9266	10168	1.2456	1.36685	1.09735	0.0677322	0.313173	0.7123
Anapc16	82254	79070	53342	54963	68373	88341	164660	80662	54153	107125	0.671357	1.32807	1.97819	0.00451054	0.53525	0.256452
Anapc2	89776	90224	150614	162553	139757	135412	119766	90000	156583	131645	1.73981	1.46272	0.840736	0.00795332	0.0130235	0.0697274
Anapc4	26762	23868	38881	41624	36057	42554	37622	25315	40252	38744	1.59005	1.53048	0.962536	0.0173517	0.0163839	0.618681
Anapc5	117020	128245	190205	196831	176509	167900	129950	122632	193518	158120	1.57804	1.28939	0.817082	0.00834767	0.157562	0.153601
Anapc7	86450	105788	85570	76068	92135	91230	107477	96119	80819	96948	0.840822	1.00862	1.19957	0.291403	0.938664	0.126278
Ang	33486	21702	14721	11062	11161	11110	4497	27594	12891	8922	0.467167	0.323331	0.692111	0.140027	0.0377163	0.298741
Angel1	9725	9970	16247	18246	8870	12464	9721	9848	17246	10352	1.75122	1.05118	0.600255	0.0180231	0.743118	0.0224672
Angel2	36171	37893	47710	60567	50071	47999	39560	37032	54139	45877	1.46195	1.23885	0.847393	0.118697	0.125812	0.283453
Angpt1	11559	11949	15112	13638	20130	17017	12092	11754	14375	16413	1.22299	1.39638	1.14177	0.075186	0.221085	0.554298
Angpt2	14158	14566	41349	42494	27136	29939	15766	14362	41921	24280	2.91888	1.69057	0.579185	0.000485965	0.17447	0.0514941
Angpt4	445	81	3271	3400	691	822	1615	263	3335	1043	12.6806	3.96578	0.312744	0.00392625	0.144007	0.00884186
Angptl1	306	1471	393	153	449	255	612	888	273	439	0.307432	0.494369	1.60806	0.409442	0.394948	0.377788
Angptl2	55049	49719	130189	119092	108606	122267	71974	52384	124641	100949	2.37937	1.9271	0.809918	0.00717881	0.0882977	0.317834
Angptl3	18278	4993	6374	7781	9554	7226	6806	11635	7078	7862	0.608337	0.67572	1.11077	0.565433	0.510894	0.566453
Angptl4	39695	52140	89973	95905	99455	61444	190138	45917	92939	117012	2.02407	2.54834	1.25902	0.020822	0.246454	0.658999
Angptl6	3555	2711	3953	2765	2887	5491	3175	3133	3359	3851	1.07214	1.22917	1.14647	0.785772	0.563666	0.698232
Angptl7	1290513	1053061	165896	126451	95792	119672	271260	1171787	146174	162241	0.124745	0.138456	1.10992	0.0134923	0.0029901	0.838702
Ank	5840	12454	23782	22692	16636	17255	12549	9147	23237	15480	2.5404	1.69236	0.666179	0.0521926	0.135015	0.0283696
Ank1	1	391	353	910	972	1079	236	196	631	762	3.21939	3.88776	1.20761	0.328676	0.224965	0.765174
Ank2	3575	1977	4079	4257	3802	4378	3106	2776	4168	3762	1.50144	1.35519	0.902591	0.225507	0.28609	0.459233
Ank3	118756	113836	162577	181837	132131	153042	84815	116296	172207	123329	1.48076	1.06047	0.716167	0.0301786	0.805166	0.168217
Ankfy1	51370	59063	126280	134137	108518	109872	63229	55216	130208	93873	2.35816	1.70011	0.720946	0.00533218	0.148665	0.166895
Ankhd1	33394	39974	76424	85965	62644	64502	33810	36684	81195	53652	2.21336	1.46254	0.66078	0.0165312	0.284667	0.130336
Ankib1	110499	123248	93429	81515	93984	90320	60098	116873	87472	81467	0.748436	0.697056	0.931349	0.0779052	0.0944804	0.707647
Ankle1	226	523	1953	2269	2393	2935	1571	375	2111	2300	5.62933	6.13333	1.08953	0.0152364	0.0348555	0.743249
Ankle2	32656	29595	37970	37150	33571	38135	27360	31126	37560	33022	1.20671	1.06091	0.87918	0.0556256	0.681513	0.343385
Ankmy2	22266	27572	24807	33215	28294	27850	30876	24919	29011	29007	1.16421	1.16405	0.999862	0.496951	0.176619	0.999052
Ankra2	9650	9530	12940	15387	14767	13995	12848	9590	14164	13870	1.47696	1.4463	0.979243	0.0648394	0.00955929	0.816867
Ankrd1	1034	887	24050	30629	35033	46031	18129	960	27340	33064	28.4792	34.4417	1.20936	0.0152043	0.0547977	0.631542
Ankrd10	20109	21266	45201	47171	41657	38424	33141	20687	46186	37741	2.23261	1.82438	0.817152	0.00200096	0.0132859	0.0825572
Ankrd11	55830	65059	142432	178322	130815	125176	53709	60445	160377	103233	2.65327	1.70788	0.64369	0.0327011	0.27618	0.198318
Ankrd12	5892	8676	25365	30851	23433	18992	11197	7284	28108	17874	3.85887	2.45387	0.635904	0.0211302	0.111172	0.135759
Ankrd13a	57259	57495	145274	147622	119775	115536	72924	57377	146448	102745	2.55238	1.7907	0.70158	0.000175434	0.100403	0.108882
Ankrd13b	11933	14439	26780	34157	25283	22172	12508	13186	30469	19987	2.31071	1.51577	0.655978	0.0472354	0.270918	0.161967
Ankrd13c	224926	204136	75563	63207	105401	116304	163209	214531	69385	128304	0.323426	0.598067	1.84916	0.00686933	0.0376176	0.0859469
Ankrd13d	2480	1382	5387	5815	5282	5464	4195	1931	5601	4980	2.90057	2.57897	0.889127	0.0248219	0.0186967	0.3305
Ankrd16	10357	10318	20948	17165	18760	14545	15499	10338	19056	16268	1.8433	1.57361	0.853694	0.0439858	0.0367681	0.288704
Ankrd17	48591	52281	105272	114279	91740	83146	33315	50436	109775	69400	2.17652	1.376	0.632202	0.00665948	0.479608	0.187697
Ankrd23	3193	3185	6719	8133	8663	4945	2932	3189	7426	5513	2.32863	1.72876	0.742392	0.0267328	0.362075	0.454162
Ankrd24	13179	15969	18062	20785	20562	17850	15230	14574	19424	17881	1.33278	1.22691	0.920562	0.130644	0.236833	0.538993
Ankrd26	3367	3195	6940	8627	5534	5893	1154	3281	7783	4194	2.37214	1.27827	0.538867	0.03368	0.674356	0.180479
Ankrd27	21513	23287	41863	42848	31982	37680	27182	22400	42355	32281	1.89085	1.44112	0.762153	0.00257482	0.088687	0.0831709
Ankrd28	39305	40418	44688	39168	45849	34643	41784	39862	41928	40759	1.05183	1.0225	0.972119	0.539354	0.846289	0.819663
Ankrd29	17171	18460	11942	9805	12684	13148	11303	17816	10873	12379	0.610294	0.694825	1.13851	0.0308241	0.00804344	0.254474
Ankrd32	4955	5027	7293	5222	6731	9025	8818	4991	6258	8191	1.25386	1.64115	1.30888	0.346081	0.0430152	0.21133
Ankrd33b	61304	65939	65541	60039	61582	63558	37456	63622	62790	54199	0.986923	0.851891	0.863179	0.838685	0.453491	0.492641
Ankrd34a	93	762	494	829	825	810	464	428	661	700	1.54439	1.63551	1.059	0.595498	0.42022	0.858667
Ankrd34b	1677	967	665	880	681	734	978	1322	773	797	0.58472	0.602874	1.03105	0.276669	0.168055	0.871235
Ankrd35	1612	428	667	446	201	787	662	1020	557	550	0.546078	0.539216	0.987433	0.521982	0.414593	0.980448
Ankrd37	960	1618	692	1866	2141	1399	1845	1289	1279	1795	0.992242	1.39255	1.40344	0.989492	0.265923	0.393073
Ankrd39	7906	9490	11351	8770	13409	9972	11809	8698	10060	11730	1.15659	1.34859	1.166	0.463171	0.120893	0.374113
Ankrd40	83216	95732	114538	115103	92328	98031	70719	89474	114821	87026	1.28329	0.97264	0.757928	0.0560011	0.84777	0.0812291
Ankrd42	4709	4952	8425	8198	7255	7622	8017	4831	8311	7631	1.72035	1.57959	0.918181	0.00227362	0.00255504	0.105476
Ankrd44	11232	14646	33747	37835	29443	41168	15754	12939	35791	28788	2.76613	2.2249	0.804336	0.0133097	0.196118	0.518615
Ankrd45	1345	1099	4731	5281	5642	3432	2351	1222	5006	3808	4.09656	3.1162	0.760687	0.00627854	0.131116	0.414254
Ankrd46	75052	86386	110845	106933	115015	99971	92943	80719	108889	102643	1.34899	1.27161	0.942639	0.0424295	0.102076	0.517049
Ankrd49	7359	9577	7162	11169	11151	14350	18623	8468	9166	14708	1.08243	1.73689	1.60463	0.78945	0.121687	0.178534
Ankrd50	6844	5732	22753	20975	12664	14687	7928	6288	21864	11759	3.4771	1.87007	0.537825	0.00450118	0.127841	0.0323226
Ankrd52	29068	28641	66819	81501	53718	51351	20124	28855	74160	41731	2.57009	1.44623	0.562716	0.0252846	0.424829	0.119489
Ankrd54	20341	19822	26573	26318	28220	26675	24788	20081	26446	26561	1.31697	1.32269	1.00435	0.00205772	0.0153848	0.934028
Ankrd55	1188	1678	1120	880	2010	1271	1054	1433	1000	1445	0.697837	1.00837	1.445	0.253381	0.978789	0.330511
Ankrd6	3715	2928	30607	28710	14985	26243	10903	3322	29659	17377	8.92806	5.23089	0.585893	0.00151678	0.0984465	0.131578
Ankrd9	7586	10379	9266	10118	9151	6415	9882	8982	9692	8483	1.07905	0.944444	0.875258	0.675032	0.789623	0.450853
Anks1	37516	37465	78666	75655	57307	57005	26753	37491	77160	47022	2.05809	1.25422	0.609409	0.00143755	0.519041	0.105462
Anks1b	2957	2373	2138	530	793	836	879	2665	1334	836	0.500563	0.313696	0.626687	0.259975	0.0036465	0.467499
Anks3	29709	31448	45604	46965	41086	42025	40610	30578	46285	41240	1.51367	1.34868	0.891001	0.00490577	0.00106022	0.00641946
Anks4b	47251	49830	36786	38233	44936	44986	38494	48540	37509	42805	0.772744	0.88185	1.14119	0.0174967	0.146577	0.158542
Anks6	16200	16667	31579	33286	30408	22819	15065	16433	32433	22764	1.97365	1.38526	0.701878	0.00304495	0.349234	0.191454
Ankzf1	19215	16046	21346	21356	20782	15899	22228	17631	21351	19637	1.21099	1.11378	0.919723	0.143375	0.517074	0.537777
Anln	914	1053	17089	18566	20257	16776	12795	984	17827	16609	18.1169	16.8791	0.931677	0.00193365	0.0111737	0.696605
Ano1	4713	6735	30160	31579	17697	26997	13494	5724	30870	19396	5.39308	3.38854	0.628312	0.00240396	0.0785548	0.11346
Ano10	23793	22542	43698	51903	36697	34319	23741	23168	47800	31586	2.06319	1.36335	0.660795	0.0272281	0.201415	0.0731096
Ano2	1	126	1661	1938	1	4550	1	64	1800	1517	28.125	23.7031	0.842778	0.00757426	0.511658	0.894673
Ano3	135	20	1185	3055	1494	1895	863	78	2120	1417	27.1795	18.1667	0.668396	0.161024	0.0414086	0.443162
Ano4	1961	1418	2327	2568	2841	3316	2561	1690	2448	2906	1.44852	1.71953	1.18709	0.125337	0.0399246	0.221907
Ano5	2054	1136	1052	1666	3280	1912	1278	1595	1359	2156	0.852038	1.35172	1.58646	0.710719	0.549725	0.390253
Ano6	73774	87245	195506	216904	175924	158664	79418	80509	206205	138002	2.56127	1.71412	0.669247	0.00996561	0.23394	0.180091
Ano8	4204	5451	16580	19089	16096	12083	5258	4827	17834	11146	3.69463	2.30909	0.624986	0.011402	0.22187	0.208666
Ano9	3108	2728	11291	10574	15289	11809	10229	2918	10932	12442	3.7464	4.26388	1.13813	0.00255311	0.0160624	0.494778
Anp32a	46052	46126	62267	77053	59451	71668	56198	46089	69660	62439	1.51142	1.35475	0.896339	0.0858924	0.0744531	0.443624
Anp32b	17554	21141	41490	47936	42364	45674	31927	19347	44713	39988	2.31111	2.06688	0.894326	0.0204964	0.033242	0.479259
Anp32e	48520	52990	59749	78787	63887	77062	52474	50755	69268	64474	1.36475	1.2703	0.930791	0.198822	0.237457	0.707078
Anpep	179935	182368	174286	146649	124530	143920	94792	181151	160468	121081	0.885825	0.668398	0.754549	0.274442	0.0473805	0.159121
Antxr1	2196	2632	32764	36879	19788	22625	9500	2414	34821	17304	14.4246	7.16819	0.496942	0.00405127	0.0629448	0.047081
Antxr2	6333	7119	31994	37295	22784	27098	16372	6726	34645	22085	5.15091	3.28353	0.637466	0.00908585	0.031834	0.067713
Anxa1	10669	10273	45395	54817	52889	55507	71377	10471	50106	59924	4.78522	5.72285	1.19594	0.013859	0.00698758	0.319218
Anxa11	75801	67408	102111	99726	100065	89431	73759	71604	100919	87751	1.4094	1.2255	0.869519	0.0214391	0.216555	0.27573
Anxa13	16997	26351	2199	2192	3371	3319	2532	21674	2196	3074	0.10132	0.141829	1.39982	0.0531027	0.0130499	0.0871601
Anxa2	54045	61886	330836	348065	324467	333175	323330	57966	339451	326991	5.85604	5.64108	0.963294	0.00112866	1.38485e-05	0.198438
Anxa3	8739	8552	104967	116179	109678	103466	106484	8646	110573	106543	12.7889	12.3228	0.963553	0.00301216	2.91572e-05	0.460806
Anxa4	45760	48662	118471	112781	125251	98234	90096	47211	115626	104527	2.44913	2.21404	0.904009	0.00217198	0.0251738	0.482371
Anxa5	54960	57383	177782	182473	175274	200795	137448	56172	180127	171173	3.2067	3.0473	0.950291	0.000453259	0.016848	0.731967
Anxa6	36652	40285	144005	146062	143948	176812	102288	38468	145034	141016	3.77025	3.6658	0.972296	0.000383492	0.0347719	0.894439
Anxa7	206804	211518	189279	178935	218994	182392	262384	209161	184107	221257	0.880217	1.05783	1.20178	0.0478051	0.712921	0.304925
Anxa8	2897	1375	4299	5484	3460	3369	4058	2136	4892	3629	2.29026	1.69897	0.741823	0.103784	0.0992274	0.0944315
Anxa9	2056	2636	4250	3654	4753	3388	2716	2346	3952	3619	1.68457	1.54263	0.915739	0.0609703	0.211196	0.706881
Aoah	57717	61196	43880	35799	42503	47120	30581	59456	39840	40068	0.670075	0.67391	1.00572	0.0467855	0.0582873	0.976139
Aoc2	2476	1568	5628	5435	2486	2941	1914	2022	5532	2447	2.73591	1.21019	0.442336	0.017045	0.466984	0.0042216
Aoc3	5312	14956	7772	13716	8256	5295	4976	10134	10744	6176	1.06019	0.609434	0.574832	0.92407	0.378306	0.176336
Aox1	2115	1692	1995	2117	2455	1728	2230	1904	2056	2138	1.07983	1.1229	1.03988	0.560069	0.516171	0.790352
Aox3	30424	712	1148	894	346	404	1138	15568	1021	629	0.0655832	0.0404034	0.616063	0.430753	0.270263	0.335672
Ap1ar	61177	69464	73096	79685	68558	65703	56209	65320	76390	63490	1.16947	0.971984	0.83113	0.171639	0.770084	0.0971542
Ap1b1	143774	143692	220067	223261	193635	201954	121530	143733	221664	172373	1.54219	1.19926	0.777632	0.000419954	0.448883	0.231963
Ap1g1	86107	91748	125445	134091	134920	113051	74499	88927	129768	107490	1.45926	1.20874	0.828324	0.015601	0.476911	0.404698
Ap1g2	18460	14206	45938	40135	35687	43002	24672	16333	43036	34454	2.63491	2.10947	0.800586	0.017671	0.0826747	0.319467
Ap1m1	63921	71810	77929	84580	84506	85329	89320	67865	81255	86385	1.1973	1.27289	1.06313	0.121917	0.013285	0.200233
Ap1m2	29159	31925	46567	55725	60304	56192	87188	30542	51146	67895	1.67461	2.223	1.32747	0.049896	0.0592174	0.288101
Ap1s1	76763	78463	88951	88543	84319	89529	100050	77613	88747	91299	1.14346	1.17634	1.02876	0.00610751	0.107072	0.698054
Ap1s2	2137	1549	9951	8805	6742	5348	5485	1843	9378	5859	5.08844	3.17906	0.62476	0.00722617	0.00724031	0.0160274
Ap1s3	6158	8712	6941	8740	8767	11626	8552	7435	7841	9648	1.05461	1.29765	1.23046	0.819449	0.259198	0.299348
Ap2a1	60362	69443	133032	127557	99899	97316	47174	64902	130294	81463	2.00755	1.25517	0.625224	0.00650962	0.513511	0.115727
Ap2a2	151569	144393	224149	208657	169550	168639	109086	147981	216403	149092	1.46237	1.00751	0.688955	0.0152119	0.968567	0.0844152
Ap2b1	86961	91262	222309	232252	185028	192660	125170	89111	227280	167619	2.55053	1.88101	0.7375	0.00153337	0.0653756	0.121122
Ap2m1	132051	118933	155508	156758	151835	154298	163015	125492	156133	156383	1.24417	1.24616	1.0016	0.0432594	0.0181486	0.958348
Ap2s1	74945	77011	85219	78989	94854	81043	87722	75978	82104	87873	1.08063	1.15656	1.07026	0.202925	0.106425	0.382189
Ap3b1	54865	50878	79765	85799	71165	75048	59396	52871	82782	68536	1.56574	1.29629	0.827909	0.0143035	0.087339	0.115263
Ap3d1	82658	87976	168060	170078	132880	141466	75933	85317	169069	116760	1.98166	1.36854	0.690606	0.00115112	0.322661	0.143496
Ap3m1	22068	27063	28576	33157	30384	31581	24885	24565	30867	28950	1.25654	1.17851	0.937895	0.204064	0.269863	0.587241
Ap3m2	5632	5342	15673	20280	16731	18048	11169	5487	17977	15316	3.27629	2.79132	0.851978	0.0324956	0.0365355	0.468974
Ap3s1	7470	8541	6941	6600	10138	11769	12396	8006	6771	11434	0.845741	1.42818	1.68867	0.159083	0.0371203	0.0130307
Ap3s2	53093	57071	64576	66844	58381	60987	63326	55082	65710	60898	1.19295	1.10559	0.926769	0.0434093	0.0910066	0.098287
Ap4b1	27876	33485	25198	24622	28254	26151	28545	30681	24910	27650	0.811903	0.901209	1.11	0.177278	0.280234	0.0708532
Ap4e1	9787	8160	13635	14899	14478	11260	8053	8974	14267	11264	1.58982	1.25518	0.789514	0.0358476	0.422222	0.30613
Ap4m1	8904	9850	13262	16662	10216	11576	11202	9377	14962	10998	1.59561	1.17287	0.735062	0.0869951	0.0826531	0.0629509
Ap4s1	14248	8784	7795	6723	7795	6627	10996	11516	7259	8472	0.63034	0.735672	1.1671	0.265863	0.333087	0.534073
Ap5b1	15600	15549	20350	22101	17975	20023	12702	15575	21225	16900	1.36276	1.08507	0.796231	0.0231907	0.669887	0.231359
Ap5m1	34565	34316	23427	20729	24102	27336	34813	34440	22078	28750	0.641057	0.834785	1.3022	0.0117966	0.258918	0.211699
Ap5s1	20657	20435	35377	34901	32195	26342	22861	20546	35139	27133	1.71026	1.3206	0.772162	0.00032369	0.157797	0.107494
Ap5z1	17257	16116	29063	27856	25334	23664	15485	16687	28460	21494	1.70552	1.28807	0.755235	0.0049391	0.310711	0.176383
Apaf1	9209	5731	18270	26335	13611	21481	7770	7470	22302	14287	2.98554	1.91258	0.640615	0.0775934	0.287857	0.2703
Apba1	988	1074	9054	9026	4102	4088	1516	1031	9040	3235	8.76819	3.13773	0.357854	3.18798e-05	0.141321	0.0136012
Apba3	47242	50052	56168	46193	48660	51762	36542	48647	51180	45655	1.05207	0.938496	0.892048	0.673245	0.656651	0.490557
Apbb1	23038	19980	36399	33539	29479	24278	25644	21509	34969	26467	1.62578	1.23051	0.75687	0.0233472	0.121172	0.0334072
Apbb1ip	1110	763	20914	21844	20737	29817	11461	937	21379	20672	22.8164	22.0619	0.96693	0.000588926	0.0633056	0.92427
Apbb2	25672	31311	37224	44664	33474	30705	15813	28491	40944	26664	1.43709	0.935874	0.651231	0.116468	0.820526	0.156992
Apbb3	13324	14401	23191	22279	22384	19640	25317	13862	22735	22447	1.6401	1.61932	0.987332	0.0062657	0.0282717	0.901612
Apc	22809	30918	63625	93130	58042	50113	22150	26864	78377	43435	2.91755	1.61685	0.55418	0.0780237	0.332507	0.145106
Apc2	1849	1449	6546	5197	2874	4134	2194	1649	5872	3067	3.56095	1.85992	0.522309	0.0266552	0.154475	0.0511528
Apcdd1	3592	4321	11337	8444	9595	7081	8844	3956	9891	8507	2.50025	2.1504	0.860075	0.0577723	0.0198622	0.408841
Apcs	7299	112	3699	1827	1809	1374	638	3706	2763	1274	0.745548	0.343767	0.461093	0.823351	0.436342	0.168956
Apeh	339364	342185	212112	164852	216186	218009	255280	340775	188482	229825	0.553098	0.674419	1.21935	0.0233192	0.00668975	0.184722
Apex1	32391	36351	49697	56319	53927	56626	50878	34371	53008	53810	1.54223	1.56556	1.01513	0.040278	0.00496839	0.821939
Apex2	7605	8575	11846	8355	11037	9252	9697	8090	10101	9995	1.24858	1.23548	0.989506	0.382657	0.092588	0.947606
Aph1a	7658	6814	9349	8686	8572	8502	5822	7236	9017	7632	1.24613	1.05473	0.846401	0.0799999	0.765011	0.330007
Aph1b	24574	27743	30082	28559	29532	25393	26356	26158	29320	27094	1.12088	1.03578	0.924079	0.213892	0.671985	0.28407
Aph1c	69219	70781	42174	40296	45290	46350	56571	70000	41235	49404	0.589071	0.705771	1.19811	0.00179794	0.0217469	0.180313
Api5	61029	60117	79144	83558	80623	89895	80492	60573	81351	83670	1.34302	1.38131	1.02851	0.0115603	0.0105662	0.630338
Apip	15155	14195	10745	11219	18076	17383	26343	14675	10982	20601	0.748348	1.40382	1.87589	0.0203723	0.210611	0.0813716
Apitd1	1095	572	1178	2446	3402	3150	5058	833	1812	3870	2.17527	4.64586	2.13576	0.289774	0.031768	0.107685
Aplf	2942	2709	7217	6692	7461	5476	4429	2825	6955	5788	2.46195	2.04885	0.832207	0.00480301	0.0821959	0.390493
Apln	4655	6063	12032	13962	11281	9940	5728	5359	12997	8983	2.42527	1.67625	0.691159	0.0235955	0.201477	0.176039
Aplnr	8497	9198	17425	18955	13017	19534	8831	8848	18190	13794	2.05583	1.559	0.758329	0.00801507	0.307063	0.358219
Aplp1	5824	5258	17681	16667	12379	18499	9573	5541	17174	13484	3.09944	2.4335	0.78514	0.00248202	0.102132	0.359954
Aplp2	321343	327179	482829	539573	448657	441036	281800	324261	511201	390497	1.57651	1.20427	0.763882	0.0224955	0.415336	0.198341
Apmap	72916	84514	82918	89964	84486	86759	90432	78715	86441	87226	1.09815	1.10812	1.00908	0.372866	0.178642	0.834659
Apoa1	484739	13243	73	233	616	1096	1286	248991	153	999	0.00061448	0.00401219	6.52941	0.401864	0.252983	0.0491998
Apoa1bp	140524	124384	71102	69991	98083	102192	182193	132454	70546	127489	0.532608	0.962515	1.80718	0.016648	0.898638	0.205569
Apoa2	237523	6996	253	69	188	505	618	122260	161	437	0.00131687	0.00357435	2.71429	0.400493	0.25122	0.222238
Apoa4	29545	19328	6863	6936	15124	13597	67052	24437	6899	31924	0.282318	1.30638	4.62734	0.0753883	0.766137	0.350456
Apoa5	73877	1930	1	1	1	1	1	37903	1	1	2.63831e-05	2.63831e-05	1	0.402557	0.252382	#DIV/0!
Apob	137360	75905	64847	78121	79563	68497	54761	106633	71484	67607	0.670374	0.634016	0.945764	0.379806	0.212302	0.736459
Apobec1	4830	5048	78073	82792	44460	45954	29831	4939	80433	40082	16.2853	8.11541	0.498328	0.000977484	0.0131647	0.00984157
Apobec2	9234	14482	1446	3586	2271	1215	1645	11858	2516	1711	0.212177	0.144291	0.680048	0.0809921	0.0146934	0.432226
Apobec3	1682	2699	19200	18479	18672	23732	10617	2190	18839	17673	8.60228	8.06986	0.938107	0.00139875	0.0520098	0.828536
Apobr	1149	970	11798	19616	8284	13147	6363	1060	15707	9265	14.8179	8.74057	0.589864	0.0644458	0.051377	0.197912
Apoc1	128564	12292	2194	2145	3093	1124	4143	70428	2169	2787	0.0307974	0.0395723	1.28492	0.361227	0.216562	0.626592
Apoc2	9778	140	1523	1323	1824	718	2544	4959	1423	1696	0.286953	0.342004	1.19185	0.53953	0.437875	0.719308
Apoc3	77025	8556	3435	2876	6016	3125	17406	42791	3155	8849	0.0737305	0.206796	2.80475	0.366556	0.284786	0.386473
Apoc4	35484	1160	93	67	143	129	107	18322	80	126	0.00436634	0.00687698	1.575	0.399179	0.250047	0.0687243
Apod	452	851	1697	1570	1411	724	933	652	1634	1023	2.50613	1.56902	0.626071	0.0425725	0.306252	0.105943
Apoe	681328	182771	2228425	2434759	1384239	1219544	1030131	432049	2331592	1211304	5.39659	2.80363	0.519518	0.0195808	0.0418927	0.00524504
Apof	22208	167	157	366	1	1	1	11187	262	1	0.02342	8.93895e-05	0.00381679	0.425982	0.266491	0.0442401
Apoh	68329	19654	3635	1948	4271	3281	7374	43991	2792	4975	0.0634675	0.113091	1.78188	0.232748	0.121555	0.291757
Apol10b	106	377	1173	2061	1977	3987	2532	241	1617	2832	6.70954	11.751	1.75139	0.0975219	0.0450543	0.244509
Apol6	72	2817	1889	1912	844	2097	3289	1445	1901	2077	1.31557	1.43737	1.09258	0.771305	0.675892	0.859066
Apol7a	3500	159	99	506	85	397	1	1829	302	161	0.165118	0.0880262	0.533113	0.459979	0.27568	0.561265
Apol7b	1	1	291	855	817	1363	1263	1	573	1148	573	1148	2.00349	0.179697	0.0131641	0.153077
Apol7e	135	1	626	1693	1967	3738	1605	68	1160	2437	17.0588	35.8382	2.10086	0.179484	0.0690278	0.267019
Apol9a	3335	1442	2168	2260	4796	5918	3914	2388	2214	4876	0.927136	2.04188	2.20235	0.870879	0.094322	0.0380335
Apol9b	5911	636	4060	4122	2863	6298	3824	3274	4091	4328	1.24954	1.32193	1.05793	0.785926	0.686227	0.868877
Apold1	2207	2744	3049	5003	4290	3657	2424	2476	4026	3457	1.62601	1.3962	0.858669	0.265594	0.274069	0.614274
Apom	88982	75662	6887	4802	16307	12986	47767	82322	5845	25687	0.0710017	0.312031	4.3947	0.00768012	0.0333448	0.260103
Apon	7028	472	134	96	1	1	1	3750	115	1	0.0306667	0.000266667	0.00869565	0.382963	0.222484	0.00400398
Apoo	9592	8946	3398	3424	5223	3579	7599	9269	3411	5467	0.368001	0.589816	1.60276	0.00303131	0.0883096	0.265665
Apool	26166	33506	16092	16392	19655	20474	25664	29836	16242	21931	0.544376	0.735052	1.35026	0.0658746	0.119473	0.101246
Apopt1	80988	67275	35071	35018	49007	45731	90759	74132	35045	61833	0.472738	0.834093	1.76439	0.0294202	0.571082	0.247662
App	1171920	1233469	2168772	2200305	1949180	1719549	1189158	1202694	2184538	1619296	1.81637	1.34639	0.741253	0.00123798	0.248224	0.147151
Appbp2	24515	24783	27703	30499	31420	30221	30782	24649	29101	30808	1.18062	1.24987	1.05866	0.0867577	0.000890217	0.229355
Appl1	15956	16459	34951	38292	28532	32082	27849	16207	36621	29488	2.25958	1.81946	0.805221	0.00677856	0.00439809	0.0426677
Appl2	35160	35748	53505	55457	46958	45841	35434	35454	54481	42744	1.53667	1.20562	0.784567	0.00285769	0.221811	0.0917706
Aprt	99154	83582	69505	79680	84195	96158	118347	91368	74593	99567	0.816402	1.08974	1.3348	0.213056	0.603206	0.160591
Aptx	17485	17900	21791	27329	23240	25795	26513	17692	24560	25183	1.3882	1.42341	1.02537	0.131901	0.0102013	0.814313
Aqp1	1240184	1213741	719499	878919	1625208	1348705	1599870	1226963	799209	1524594	0.651372	1.24258	1.90763	0.0338774	0.0801862	0.0109992
Aqp11	38265	37388	15087	11944	18808	15639	17439	37827	13515	17295	0.357284	0.457213	1.27969	0.00447366	0.000466894	0.108038
Aqp2	253005	192361	461104	417832	400959	308582	226217	222683	439468	311919	1.97351	1.40073	0.709765	0.0282784	0.286306	0.153603
Aqp3	99973	96675	114237	117827	81652	81642	50154	98324	116032	71149	1.1801	0.723618	0.613184	0.0184248	0.139738	0.0458792
Aqp4	48028	55554	42636	48995	54989	32640	42823	51791	45815	43484	0.884613	0.839605	0.949121	0.34897	0.414771	0.80543
Aqp5	197	1281	521	171	557	472	1041	739	346	690	0.4682	0.933694	1.99422	0.561496	0.922606	0.282589
Aqp6	29520	33550	72178	64825	62944	48160	42799	31535	68501	51301	2.17222	1.6268	0.748909	0.0126195	0.0880457	0.128252
Aqp7	16006	18271	10600	11422	13136	17574	21317	17138	11011	17343	0.64249	1.01196	1.57506	0.036552	0.952732	0.131024
Aqp8	4225	696	159	214	255	462	1	2460	187	239	0.0760163	0.0971545	1.27807	0.326485	0.192608	0.780417
Aqp9	11213	125	1129	1304	77	840	556	5669	1216	491	0.2145	0.0866114	0.403783	0.506228	0.299914	0.0907461
Aqr	13055	12923	41039	44339	33534	31382	14487	12989	42689	26468	3.28655	2.03772	0.620019	0.0030771	0.181412	0.131403
Ar	7530	8759	6270	6943	7081	8399	4847	8144	6606	6776	0.811149	0.832024	1.02573	0.159341	0.404583	0.908984
Araf	83782	87017	93821	97881	103029	91219	85742	85400	95851	93330	1.12238	1.09286	0.973699	0.0565004	0.321462	0.733866
Arap1	30225	31974	145339	158963	96755	129857	56203	31099	152151	94272	4.89247	3.03135	0.619595	0.00320344	0.105291	0.130241
Arap2	22693	29567	33122	35647	27943	31610	19216	26130	34384	26256	1.31588	1.00482	0.763611	0.152886	0.982782	0.191532
Arap3	21629	25761	53994	48935	36349	33048	21509	23695	51464	30302	2.17194	1.27884	0.5888	0.0135518	0.351818	0.0404681
Arc	2920	4217	7445	9288	7088	8181	4382	3568	8366	6550	2.34473	1.83576	0.782931	0.0509746	0.147482	0.341727
Arcn1	116312	126748	161520	173540	156645	151280	126742	121530	167530	144889	1.37851	1.19221	0.864854	0.0286568	0.158537	0.172628
Areg	1	1	339	461	1062	209	1773	1	400	1015	400	1015	2.5375	0.0225842	0.180835	0.370868
Arf1	423547	423653	357093	354695	384417	452700	429478	423600	355894	422198	0.840165	0.99669	1.1863	0.000314071	0.960209	0.0831645
Arf2	30497	35828	53919	60129	74055	62324	80896	33163	57024	72425	1.71951	2.18391	1.27008	0.0281742	0.0124793	0.127936
Arf3	112339	130046	242753	260369	208521	189403	113602	121192	251561	170509	2.07572	1.40693	0.677804	0.00905221	0.285082	0.122598
Arf4	142334	155264	137261	145882	175711	166893	186133	148799	141572	176246	0.951431	1.18446	1.24492	0.450488	0.0503061	0.0216475
Arf5	108951	110293	118875	123698	134258	158568	211818	109622	121287	168215	1.10641	1.5345	1.38692	0.043095	0.141873	0.211317
Arf6	68310	72737	139900	145036	128774	148795	114004	70523	142468	130524	2.02016	1.8508	0.916164	0.0022133	0.0196154	0.430855
Arfgap1	35950	32580	52080	48078	47696	47480	40505	34265	50079	45227	1.46152	1.31992	0.903113	0.0262896	0.0449129	0.24822
Arfgap2	41767	41520	50238	46493	55949	52435	59639	41644	48365	56008	1.16139	1.34492	1.15803	0.0698659	0.0127964	0.0857688
Arfgap3	47094	52631	43476	48505	41185	46635	53233	49862	45990	47017	0.922346	0.942943	1.02233	0.409299	0.605591	0.84652
Arfgef1	93395	90753	130007	138606	125763	115041	79703	92074	134306	106835	1.45867	1.16032	0.79546	0.0111533	0.472055	0.229282
Arfgef2	54769	55153	85141	101257	74361	80396	36760	54961	93199	63839	1.69573	1.16153	0.684975	0.0416755	0.649107	0.212916
Arfip1	26860	28474	40732	45948	43350	35271	28437	27667	43340	35686	1.56649	1.28984	0.823396	0.0290259	0.24734	0.284885
Arfip2	73153	76264	66505	67827	68297	70078	67394	74708	67166	68590	0.899047	0.918108	1.0212	0.0467207	0.0286427	0.297125
Arfrp1	23012	21501	32097	28315	29630	31535	29160	22257	30206	30108	1.35715	1.35274	0.996756	0.0597927	0.00556609	0.957618
Arg1	63652	1663	1761	5215	1983	1100	3217	32658	3488	2100	0.106804	0.0643028	0.602064	0.446584	0.277946	0.42623
Arg2	19976	17952	36565	44786	84310	59943	113823	18964	40675	86025	2.14485	4.53623	2.11494	0.035977	0.0446421	0.112067
Arglu1	31106	29582	53009	55697	51902	50780	32801	30344	54353	45161	1.79123	1.4883	0.830883	0.00411541	0.161435	0.336489
Arhgap1	68556	72006	139758	142719	119355	105589	71968	70281	141239	98971	2.00963	1.40822	0.700734	0.00102475	0.213319	0.102893
Arhgap10	57160	66294	52634	45547	50486	36482	32071	61727	49091	39679	0.795292	0.642814	0.808274	0.160377	0.0690554	0.305659
Arhgap11a	1346	1459	14772	16973	12718	13507	3806	1403	15872	10010	11.3129	7.13471	0.63067	0.00574947	0.121457	0.247999
Arhgap12	20344	26411	30745	30779	26976	29057	28545	23378	30762	28193	1.31585	1.20596	0.916488	0.135329	0.138604	0.0501448
Arhgap15	7750	8913	24872	15046	25081	33250	49428	8332	19959	35920	2.39546	4.31109	1.79969	0.143159	0.0584187	0.206526
Arhgap17	22217	25222	53591	56295	46111	45908	23172	23719	54943	38397	2.31641	1.61883	0.698852	0.00416441	0.2345	0.192571
Arhgap18	56327	58289	47809	45690	46441	65868	59506	57308	46750	57271	0.815767	0.999354	1.22505	0.0181929	0.9964	0.251415
Arhgap19	1168	1450	22345	18914	19199	19012	11266	1309	20629	16492	15.7594	12.5989	0.799457	0.00784396	0.0205209	0.334735
Arhgap21	25183	26585	49695	67026	48039	44813	21158	25884	58360	38003	2.25467	1.4682	0.651182	0.0647757	0.349246	0.207394
Arhgap22	7285	7132	22561	22438	20912	22255	17322	7208	22500	20163	3.12153	2.79731	0.896133	4.12032e-05	0.0064712	0.306754
Arhgap23	9476	10116	37247	35715	25201	28385	9404	9796	36481	20997	3.72407	2.14343	0.57556	0.000966392	0.236029	0.134312
Arhgap24	202651	211735	231329	230793	222286	210541	166074	207193	231061	199633	1.1152	0.963512	0.863984	0.0344709	0.757565	0.250174
Arhgap25	2361	1958	22590	26542	20283	30612	17448	2160	24566	22781	11.3731	10.5468	0.927339	0.00776669	0.0281641	0.761459
Arhgap26	14683	15488	24882	27160	19610	24059	11703	15085	26021	18457	1.72496	1.22353	0.709312	0.0119843	0.522816	0.208909
Arhgap27	42283	35335	100577	88351	80622	74200	57647	38809	94464	70823	2.43407	1.82491	0.749735	0.0155883	0.0401385	0.0977841
Arhgap28	2635	3165	7675	10139	6593	10486	4062	2900	8907	7047	3.07138	2.43	0.791175	0.0413023	0.185114	0.52318
Arhgap29	54441	66074	85608	98419	88056	75155	71968	60258	92014	78393	1.527	1.30096	0.851968	0.0668745	0.0995073	0.184946
Arhgap30	2785	2790	50589	55527	44311	58969	21671	2787	53058	41651	19.0377	14.9447	0.785009	0.00240352	0.0692928	0.47844
Arhgap31	11840	11986	38337	40437	28813	26905	11915	11913	39387	22545	3.30622	1.89247	0.572397	0.00146445	0.220928	0.093654
Arhgap32	45669	50724	57913	70557	49580	47658	31091	48196	64235	42777	1.33279	0.887563	0.665945	0.142639	0.53747	0.0954453
Arhgap33	1206	1587	7755	9909	7025	6804	4140	1397	8832	5990	6.32212	4.28776	0.678216	0.0209589	0.0317628	0.143117
Arhgap36	1	1	2806	5267	3179	4667	2744	1	4037	3530	4037	3530	0.874412	0.081738	0.0182716	0.69808
Arhgap39	9693	8280	24547	28727	23026	23060	8373	8986	26637	18153	2.96428	2.02014	0.681496	0.0152663	0.243702	0.283039
Arhgap4	5106	4056	35544	32028	26226	47731	30552	4581	33786	34836	7.37525	7.60445	1.03108	0.0039234	0.0376906	0.910297
Arhgap42	57673	49956	36570	37163	41228	33380	32293	53814	36867	35634	0.685082	0.66217	0.966555	0.0483855	0.0294623	0.757194
Arhgap44	10207	9807	17262	21081	15669	15731	8971	10007	19171	13457	1.91576	1.34476	0.701946	0.0411963	0.319701	0.174685
Arhgap5	40599	46707	47168	49938	52138	46875	51734	43653	48553	50249	1.11225	1.1511	1.03493	0.281431	0.127615	0.533072
Arhgap6	9112	12070	16374	15832	12691	11314	10149	10591	16103	11385	1.52044	1.07497	0.707011	0.0670203	0.623194	0.0165824
Arhgap8	2078	2026	12463	14274	10042	9932	7467	2052	13368	9147	6.51462	4.4576	0.684246	0.00634688	0.00727666	0.0456206
Arhgap9	3824	2482	29203	36353	36486	54357	34652	3153	32778	41831	10.3958	13.267	1.27619	0.0147429	0.017625	0.366883
Arhgdia	275714	272400	625882	623956	543780	543334	333412	274057	624919	473509	2.28025	1.72778	0.757713	2.98353e-05	0.1146	0.192676
Arhgdib	24963	33777	134260	162741	172613	238976	212946	29370	148500	208178	5.05618	7.08812	1.40187	0.0152992	0.00571802	0.114845
Arhgdig	1905	2679	2517	2760	5590	4443	7626	2292	2639	5886	1.1514	2.56806	2.23039	0.482965	0.0620595	0.0740757
Arhgef1	30733	34127	117272	117667	107912	126802	58325	32430	117470	97679	3.62226	3.012	0.831523	0.000403369	0.0898719	0.50734
Arhgef10	11389	10683	33003	28862	24514	20226	11485	11036	30932	18742	2.80283	1.69826	0.60591	0.0109611	0.217847	0.100169
Arhgef10l	46628	41151	103304	106274	75693	70455	38584	43890	104789	61577	2.38754	1.40298	0.587628	0.00260645	0.326244	0.0635964
Arhgef11	34816	35433	75858	75246	54354	47118	35654	35125	75552	45709	2.15095	1.30132	0.605001	0.000115503	0.229351	0.023961
Arhgef12	112557	106392	232186	250825	164719	166584	75047	109474	241505	135450	2.20605	1.23728	0.560858	0.005482	0.553632	0.0752091
Arhgef15	15337	14610	23926	24782	19412	19466	9388	14973	24354	16089	1.62653	1.07453	0.660631	0.00356425	0.813572	0.152764
Arhgef16	109089	110012	141820	122889	120545	123369	91578	109550	132354	111830	1.20816	1.02081	0.844931	0.137868	0.873092	0.261962
Arhgef17	39530	41981	178431	216929	136553	144108	62144	40755	197680	114268	4.85045	2.80378	0.578045	0.0147735	0.117738	0.107559
Arhgef18	60692	59989	113021	125706	95377	102955	46853	60340	119363	81728	1.97817	1.35446	0.684701	0.0113853	0.415418	0.202858
Arhgef19	4710	4804	6260	6258	5018	5027	3671	4757	6259	4572	1.31575	0.96111	0.730468	0.000978171	0.771672	0.0624716
Arhgef2	57966	52214	148485	145868	124339	173873	66799	55090	147176	121670	2.67156	2.20857	0.826697	0.00117524	0.194589	0.568608
Arhgef25	3559	4165	18324	18104	14528	15815	12204	3862	18214	14182	4.71621	3.67219	0.778632	0.00050408	0.00497944	0.060015
Arhgef26	1710	3826	7189	3813	4057	4308	2185	2768	5501	3517	1.98736	1.27059	0.639338	0.303719	0.567844	0.284525
Arhgef28	75171	79236	125218	147300	133400	114371	74561	77204	136259	107444	1.76492	1.39169	0.788528	0.0342905	0.270355	0.313436
Arhgef3	48086	48905	86464	96974	102069	99389	91039	48496	91719	97499	1.89127	2.01045	1.06302	0.0145471	0.00144844	0.392967
Arhgef37	2303	2892	4250	6853	5269	3577	2954	2598	5551	3933	2.13664	1.51386	0.708521	0.157285	0.242217	0.307225
Arhgef38	1694	1981	2047	1307	1808	1676	1698	1838	1677	1727	0.912405	0.939608	1.02982	0.725046	0.423685	0.869153
Arhgef39	13744	11361	4419	4496	6064	6815	8088	12552	4458	6989	0.355163	0.556804	1.56774	0.0210065	0.0176776	0.0451503
Arhgef4	1275	2340	6785	6701	6451	7549	2266	1808	6743	5422	3.72954	2.99889	0.804093	0.0115112	0.186054	0.570165
Arhgef40	25342	23811	83056	84805	48492	56864	27283	24577	83931	44213	3.41502	1.79896	0.526778	0.000383197	0.182873	0.0397954
Arhgef5	70926	64744	113270	102653	92844	94373	59840	67835	107961	82353	1.59152	1.21402	0.762803	0.0226426	0.396852	0.187847
Arhgef6	4750	6248	33077	36598	24110	35863	17846	5499	34837	25940	6.33515	4.71722	0.744611	0.0042256	0.0582137	0.290058
Arhgef7	58913	66687	115418	122972	93748	93236	56208	62800	119195	81064	1.89801	1.29083	0.680096	0.00911009	0.344243	0.101161
Arhgef9	2985	3839	5495	6894	4209	4103	5481	3412	6194	4598	1.81536	1.3476	0.742331	0.0768778	0.167587	0.130984
Arid1a	45677	52562	125021	155502	97475	98716	46873	49120	140262	81022	2.8555	1.64947	0.577648	0.028153	0.246196	0.0968691
Arid1b	36966	41888	90408	106991	73696	83879	32523	39427	98700	63366	2.50336	1.60717	0.642006	0.0206357	0.324304	0.193996
Arid2	19546	19491	45578	47332	43550	38916	19771	19519	46455	34079	2.37999	1.74594	0.733592	0.00105938	0.218994	0.280289
Arid3a	6418	8169	20197	23538	14477	14554	8966	7294	21868	12666	2.99808	1.7365	0.579202	0.0163376	0.118475	0.0419513
Arid3b	2110	3544	9021	7364	6588	7941	2914	2827	8192	5814	2.89777	2.0566	0.709717	0.0392612	0.234126	0.326937
Arid4a	10029	11080	26394	35432	22741	25778	8869	10554	30913	19129	2.92903	1.81249	0.618801	0.0464832	0.29239	0.214924
Arid4b	9971	11699	21827	28200	20795	27853	14905	10835	25013	21185	2.30854	1.95524	0.84696	0.0501762	0.123821	0.528274
Arid5a	1825	2240	24110	26408	23754	29147	12150	2033	25259	21684	12.4245	10.666	0.858466	0.00251749	0.0561061	0.622135
Arid5b	12839	16084	42642	48194	37222	33395	13833	14461	45418	28150	3.14072	1.94662	0.619798	0.010617	0.242486	0.169165
Arih1	41780	48218	63935	66873	62350	67372	50630	44999	65404	60117	1.45345	1.33596	0.919164	0.028778	0.114016	0.47537
Arih2	33845	35837	53070	56419	50929	44892	39043	34841	54744	44955	1.57125	1.29029	0.821186	0.0094466	0.109767	0.123343
Arl1	28621	24732	17779	16628	26228	23987	40502	26677	17203	30239	0.644863	1.13352	1.75777	0.0428983	0.638137	0.146527
Arl10	13500	13229	18048	12231	12412	16187	12640	13364	15139	13746	1.13282	1.02858	0.907986	0.604146	0.82472	0.639244
Arl11	1163	1255	14890	11339	6312	8036	6203	1209	13114	6850	10.847	5.66584	0.522343	0.0215391	0.00519812	0.0263159
Arl13b	7267	6889	10268	11817	11408	10100	11557	7078	11042	11022	1.56005	1.55722	0.998189	0.0381394	0.00764572	0.98157
Arl14ep	11136	14712	18263	21336	18509	17440	11200	12924	19799	15716	1.53196	1.21603	0.793777	0.100208	0.450918	0.286518
Arl15	17470	18126	30529	29505	31118	18221	18088	17798	30017	22476	1.68654	1.26284	0.748776	0.00246718	0.463703	0.27023
Arl16	10371	15487	9459	9786	16404	11601	15984	12929	9623	14663	0.744296	1.13412	1.52375	0.32609	0.573188	0.0848686
Arl2	66569	60671	47108	45431	52389	62265	83485	63620	46270	66046	0.727287	1.03813	1.4274	0.0298338	0.853244	0.193988
Arl2bp	22829	28200	34811	44000	32880	43500	42838	25515	39405	39739	1.54439	1.55748	1.00848	0.120757	0.0613128	0.956235
Arl3	42224	35199	28882	31934	36225	36631	48311	38711	30408	40389	0.785513	1.04335	1.32824	0.162419	0.789385	0.152954
Arl4a	23059	30545	14432	16685	19794	22832	32436	26802	15558	25020	0.580479	0.933512	1.60818	0.102598	0.773391	0.154193
Arl4c	4320	5420	76139	78379	43467	47062	20066	4870	77259	36865	15.8643	7.56982	0.477161	0.000296976	0.0611867	0.0346064
Arl4d	16747	15976	16480	18708	16440	12902	16075	16361	17594	15139	1.07536	0.92531	0.860464	0.405516	0.468965	0.238164
Arl5a	46779	54003	38434	36783	55910	48237	63753	50391	37608	55967	0.746324	1.11065	1.48817	0.0747232	0.44639	0.0509925
Arl5b	2010	3929	3969	7025	6068	4810	3099	2970	5497	4659	1.85084	1.56869	0.847553	0.296261	0.290897	0.634831
Arl5c	1011	936	12654	14353	10240	20672	15114	974	13503	15342	13.8634	15.7515	1.13619	0.00457386	0.034443	0.672698
Arl6	24768	23950	14797	13947	18281	20116	34979	24359	14372	24459	0.590008	1.00411	1.70185	0.00346998	0.989277	0.236358
Arl6ip1	605797	634367	334672	328479	339821	362001	387589	620082	331575	363137	0.534728	0.585627	1.09519	0.00255695	0.00113575	0.177219
Arl6ip4	26163	29002	34324	34630	32731	31753	41690	27583	34477	35392	1.24994	1.28311	1.02654	0.0403077	0.161142	0.837216
Arl6ip5	53434	56837	111034	93585	116229	125227	110733	55135	102310	117396	1.85563	2.12925	1.14745	0.0337193	0.00155865	0.173535
Arl6ip6	4615	6314	8490	9324	7790	8910	9074	5465	8907	8591	1.62983	1.572	0.964522	0.0679553	0.0317072	0.63873
Arl8a	52417	58712	88900	83334	68974	68343	54181	55564	86117	63833	1.54987	1.14882	0.741236	0.0183902	0.302735	0.0427267
Arl8b	79123	83053	79617	74813	73512	75114	74899	81088	77215	74509	0.952237	0.918866	0.964955	0.338328	0.0261134	0.250285
Armc1	78551	78733	46120	43041	51530	56257	75136	78642	44581	60974	0.566885	0.775336	1.36771	0.00204368	0.153972	0.178831
Armc10	12806	14228	27868	29608	27979	29700	27673	13517	28738	28451	2.12606	2.10483	0.990013	0.00540488	0.000598392	0.800472
Armc12	374	689	254	113	121	366	751	532	184	413	0.345865	0.776316	2.24457	0.181249	0.683402	0.414324
Armc2	504	166	375	477	898	775	536	335	426	736	1.27164	2.19701	1.7277	0.657529	0.120168	0.117371
Armc3	250	1	1	1	319	729	834	125	1	628	0.008	5.024	628	0.42265	0.109959	0.0538045
Armc5	28203	28165	58784	54116	49601	44361	23250	28184	56450	39071	2.00291	1.38628	0.692135	0.00674974	0.371992	0.197786
Armc6	19495	15949	21018	19056	26779	22242	24617	17722	20037	24546	1.13063	1.38506	1.22503	0.371587	0.0501273	0.0919328
Armc7	4162	8519	16644	14225	14980	25635	11046	6341	15435	17220	2.43416	2.71566	1.11565	0.0675559	0.160147	0.774486
Armc8	19997	17870	27871	30703	26722	25859	27168	18933	29287	26583	1.54688	1.40406	0.907672	0.0280316	0.00382158	0.103207
Armc9	14273	12313	12141	13270	11436	11555	16197	13293	12706	13063	0.955841	0.982698	1.0281	0.655203	0.921501	0.873811
Armcx1	4949	3638	7355	13124	8737	10496	5734	4293	10239	8322	2.38505	1.9385	0.812775	0.182134	0.118908	0.542773
Armcx2	11883	14017	35000	35936	35210	37999	28606	12950	35468	33938	2.73884	2.62069	0.956863	0.00266652	0.01071	0.700493
Armcx3	4309	6505	16937	22334	17741	16301	14489	5407	19636	16177	3.63159	2.99186	0.823844	0.0394591	0.00519738	0.237429
Armcx4	1128	3026	10544	15141	7425	6899	3544	2077	12842	5956	6.18296	2.8676	0.463791	0.0494328	0.109578	0.0593458
Armcx5	3011	2951	4908	6303	4583	4294	3989	2981	5605	4289	1.88024	1.43878	0.76521	0.0640393	0.00983086	0.102109
Armcx6	2798	1331	2184	2716	3867	3999	4199	2064	2450	4022	1.18702	1.94864	1.64163	0.670183	0.0397566	0.0067496
Arnt	19459	18537	39515	44759	34999	38411	28371	18998	42137	33927	2.21797	1.78582	0.805159	0.0129801	0.0297721	0.150746
Arnt2	44786	40791	104139	115837	90791	81683	44847	42788	109988	72440	2.57053	1.693	0.658617	0.00835357	0.201625	0.137528
Arntl	1210	1185	4129	6755	3637	5425	2473	1198	5442	3845	4.54257	3.20952	0.706542	0.0838409	0.0968555	0.359184
Arntl2	5011	7377	4716	6238	6371	5583	5536	6194	5477	5830	0.884243	0.941233	1.06445	0.66092	0.72675	0.632974
Arpc1a	72560	75801	76860	77774	93005	84089	118352	74181	77317	98482	1.04227	1.32759	1.27374	0.203518	0.165233	0.20857
Arpc1b	27614	27901	140433	130949	126016	134574	114652	27757	135691	125081	4.88853	4.50629	0.921808	0.00192642	0.000968644	0.288443
Arpc2	102502	106571	197937	224969	189209	207942	154595	104536	211453	183915	2.02278	1.75935	0.869768	0.0159532	0.0294494	0.309206
Arpc3	107452	117035	122126	127207	136374	198071	236955	112243	124667	190467	1.11069	1.69692	1.52781	0.149102	0.131498	0.180534
Arpc4	135482	132968	169147	176096	196518	198262	242556	134225	172621	212446	1.28606	1.58276	1.23071	0.00913351	0.0276896	0.135361
Arpc5	141064	144237	197416	202883	257374	296746	381271	142651	200149	311797	1.40307	2.18573	1.55782	0.00300773	0.0371901	0.0990425
Arpc5l	35519	38993	23453	26069	31763	32844	41050	37256	24761	35219	0.664618	0.945324	1.42236	0.0289739	0.645724	0.0753421
Arpp19	114566	121501	58200	63736	81433	75666	88910	118034	60968	82003	0.516529	0.69474	1.34502	0.00599074	0.00754879	0.0294704
Arrb1	60144	67316	126289	152476	122581	110565	61150	63730	139383	98098	2.18709	1.53928	0.703802	0.0307252	0.25393	0.212591
Arrb2	5314	7148	56153	59791	48612	47313	28751	6231	57972	41559	9.3038	6.66972	0.716881	0.00154644	0.0238501	0.145434
Arrdc1	15529	17595	42270	41944	39350	38500	37304	16562	42107	38385	2.54239	2.31765	0.911606	0.00167178	0.000269517	0.0172209
Arrdc2	10573	10828	20348	23822	14063	18543	16032	10700	22085	16213	2.06402	1.51523	0.734118	0.0226139	0.0461413	0.0692653
Arrdc3	69909	75307	67575	72777	90703	66031	87468	72608	70176	81401	0.966505	1.1211	1.15995	0.583003	0.451851	0.350721
Arrdc4	13772	16304	41267	61357	34800	50529	36106	15038	51312	40478	3.41216	2.69171	0.78886	0.0698401	0.0305304	0.354595
Arsa	13478	14873	47855	52788	30511	33423	31990	14176	50321	31975	3.54973	2.25557	0.635421	0.00499106	0.000670469	0.00331224
Arsb	258502	273045	224421	198336	160015	199999	102540	265773	211379	154185	0.795337	0.580138	0.729424	0.0677884	0.0566317	0.22735
Arsg	44340	39184	14948	20035	18483	22927	25130	41762	17491	22180	0.418826	0.531105	1.26808	0.0215482	0.00855664	0.234123
Arsi	1	242	1253	1471	988	1306	959	122	1362	1084	11.1639	8.88525	0.795888	0.0167273	0.0107728	0.190792
Arsj	1	52	326	876	298	114	365	27	601	259	22.2593	9.59259	0.430948	0.173018	0.0998329	0.228546
Arsk	26304	26455	22216	21549	29675	25689	29512	26379	21882	28292	0.829523	1.07252	1.29293	0.00573199	0.338188	0.0326396
Art2a-ps	110	214	8266	6699	9652	26154	13358	162	7482	16388	46.1852	101.16	2.19032	0.0113107	0.0866119	0.263008
Art2b	145	116	1654	1231	2962	11045	2853	130	1442	5620	11.0923	43.2308	3.89736	0.025129	0.214992	0.319073
Art3	1593	4848	3958	4937	3710	4769	4218	3220	4448	4233	1.38137	1.3146	0.951664	0.545314	0.485621	0.715756
Art4	2345	3667	49158	42859	26626	34344	40509	3006	46008	33826	15.3054	11.2528	0.73522	0.00555375	0.00963924	0.121799
Artn	1452	691	2318	3113	2199	1958	2154	1071	2716	2104	2.53595	1.96452	0.774669	0.096145	0.0409642	0.144084
Arv1	3511	3827	4201	4351	5033	5295	4855	3669	4276	5061	1.16544	1.37939	1.18358	0.0739319	0.00632228	0.0204087
Arvcf	35901	39144	85753	70174	61724	61398	34180	37523	77964	52434	2.07777	1.39738	0.672541	0.0365961	0.297131	0.147215
Arxes1	939	3204	1542	2568	1375	1306	1560	2071	2055	1414	0.992274	0.682762	0.688078	0.990616	0.495265	0.20266
Arxes2	757	3276	1116	3071	2128	1991	4228	2016	2094	2782	1.03869	1.37996	1.32856	0.965869	0.603713	0.60184
As3mt	52788	60017	54109	50063	50543	55966	72151	56403	52086	59553	0.923462	1.05585	1.14336	0.406783	0.744061	0.445005
Asah1	109195	108404	124161	119614	140956	146092	192003	108800	121887	159684	1.12028	1.46768	1.3101	0.0297094	0.0934438	0.169974
Asah2	37762	42846	31691	32659	29675	35300	19777	40304	32175	28251	0.798308	0.700948	0.878042	0.0881399	0.14516	0.551553
Asap1	17063	16230	55599	60056	44709	52799	18647	16646	57828	38718	3.47399	2.32596	0.669537	0.00301699	0.195735	0.249254
Asap2	6320	6232	16406	21232	15775	12371	4895	6276	18819	11014	2.99857	1.75494	0.58526	0.0350849	0.336334	0.182751
Asap3	10567	13522	25243	27010	17275	20184	12554	12045	26127	16671	2.16912	1.38406	0.638076	0.0146178	0.229396	0.0489186
Asb1	12255	11399	18022	22188	15668	15843	12793	11827	20105	14768	1.69992	1.24867	0.734544	0.0601033	0.11146	0.0766487
Asb10	274	335	870	1009	1109	961	876	305	940	982	3.08197	3.21967	1.04468	0.013987	0.0049809	0.704984
Asb11	2185	1155	624	717	1014	742	2595	1670	670	1451	0.401198	0.868862	2.16567	0.192947	0.810361	0.373006
Asb13	78594	86380	65762	59271	65629	71841	62434	82487	62517	66635	0.757901	0.807824	1.06587	0.058789	0.0409822	0.409681
Asb15	4731	1717	3127	7772	3269	3179	998	3224	5450	2482	1.69045	0.769851	0.455413	0.505846	0.649885	0.230657
Asb2	1802	2375	12196	15938	12861	27925	7925	2088	14067	16237	6.73707	7.77634	1.15426	0.0240715	0.166112	0.801142
Asb3	6418	5488	7982	7029	6646	10000	7958	5953	7505	8201	1.26071	1.37762	1.09274	0.144964	0.18378	0.631839
Asb4	1	447	806	654	272	877	297	224	730	482	3.25893	2.15179	0.660274	0.1648	0.459084	0.412675
Asb5	644	78	3751	1951	2667	4224	4636	361	2851	3843	7.89751	10.6454	1.34795	0.118565	0.0225862	0.40452
Asb6	24332	21906	43326	45444	45655	44771	29987	23119	44385	40138	1.91985	1.73615	0.904315	0.00568447	0.082506	0.566121
Asb7	16657	12994	20375	19604	17359	16607	14207	14825	19989	16057	1.34833	1.0831	0.803292	0.11009	0.550102	0.052474
Asb8	32856	26994	38763	43744	41356	40399	37168	29925	41253	39641	1.37855	1.32468	0.960924	0.0985293	0.0378167	0.561043
Asb9	45659	50067	9701	9343	12236	17710	24721	47863	9522	18222	0.198943	0.380712	1.91367	0.00330972	0.0093009	0.159132
Ascc1	183476	187687	79252	61186	98872	94401	168723	185581	70219	120666	0.378374	0.650207	1.71842	0.00640214	0.128147	0.210706
Ascc2	22807	25809	37836	39460	36091	32787	23848	24308	38648	30908	1.58993	1.27152	0.799731	0.0138687	0.266881	0.202419
Ascc3	12089	13522	22073	26438	24093	22528	11540	12805	24255	19387	1.89418	1.51402	0.799299	0.0379709	0.289384	0.430061
Ascl3	903	842	252	529	331	321	402	873	390	351	0.446735	0.402062	0.9	0.0767385	0.0009766	0.741704
Asf1a	10940	12423	11150	12204	12918	11561	18496	11682	11677	14325	0.999572	1.22625	1.22677	0.996502	0.413976	0.409241
Asf1b	759	604	5246	6456	8021	11735	5549	682	5851	8435	8.57918	12.368	1.44163	0.0136373	0.0443939	0.354322
Asgr1	28005	536	1	147	385	318	164	14271	74	289	0.00518534	0.0202509	3.90541	0.409924	0.265406	0.121862
Asgr2	3716	258	1340	960	738	1898	226	1987	1150	954	0.578762	0.480121	0.829565	0.677878	0.524491	0.783989
Ash1l	26768	27941	61680	77985	50280	48245	23110	27354	69833	40545	2.55294	1.48223	0.580599	0.0350879	0.327009	0.106359
Ash2l	28612	26746	41702	42804	47759	38119	42772	27679	42253	42883	1.52654	1.5493	1.01491	0.00548228	0.0253571	0.872741
Asic1	285	319	734	793	207	492	348	302	763	349	2.52649	1.15563	0.457405	0.0053989	0.690108	0.0315427
Asic2	1	1	1992	1426	1450	1341	1177	1	1709	1323	1709	1323	0.774137	0.0263723	0.0010047	0.198002
Asic3	57	1	647	600	338	133	92	29	623	188	21.4828	6.48276	0.301766	0.0037595	0.212255	0.0221956
Asl	363019	351374	204860	167502	221304	177116	276712	357196	186181	225044	0.521229	0.630029	1.20874	0.0128376	0.038668	0.399978
Asmt	1551	1237	4054	4556	3108	4505	3767	1394	4305	3793	3.08824	2.72095	0.881069	0.0101857	0.0205634	0.423438
Asna1	208869	213417	139618	147171	163988	181448	276748	211143	143395	207395	0.679137	0.982249	1.44632	0.0042072	0.939226	0.252797
Asns	3989	5390	16515	17850	19587	15238	11130	4690	17182	15319	3.66354	3.26631	0.891573	0.00594531	0.044833	0.600136
Asnsd1	30548	34812	30538	37757	37568	39935	45095	32680	34147	40866	1.04489	1.25049	1.19677	0.759721	0.0880089	0.186123
Aspa	121746	143856	25122	20561	36816	42976	87098	132801	22842	55630	0.172002	0.418897	2.43543	0.0103741	0.0394413	0.208232
Aspdh	38759	36213	4565	1833	6105	6535	11755	37486	3199	8132	0.0853385	0.216934	2.54204	0.00295258	0.00137357	0.149177
Aspg	52254	51314	14790	15705	31440	27853	35701	51784	15247	31665	0.294435	0.611482	2.0768	0.000322116	0.00644391	0.0114281
Asph	38519	35136	53057	54517	55280	49751	49116	36828	53787	51382	1.46049	1.39519	0.955287	0.0115955	0.0141626	0.420858
Asphd2	1	1	425	969	590	486	1	1	697	359	697	359	0.515065	0.124777	0.224004	0.355113
Aspm	71	703	4668	5179	3923	5835	1852	387	4923	3870	12.7209	10	0.786106	0.00792887	0.103382	0.532281
Aspn	1825	1592	1143	1574	2971	2491	3487	1708	1358	2983	0.795082	1.74649	2.19661	0.289294	0.044301	0.0277204
Asprv1	428	1	947	1055	804	1018	866	214	1001	896	4.67757	4.18692	0.895105	0.0702418	0.0318703	0.333967
Aspscr1	97529	91702	80031	79407	86671	79478	82442	94615	79719	82864	0.842562	0.875802	1.03945	0.0365814	0.0425904	0.329012
Asrgl1	10473	9919	14269	20107	11868	14326	12337	10196	17188	12844	1.68576	1.25971	0.747266	0.139883	0.0761616	0.165843
Ass1	274847	268617	58949	35391	54676	48460	103640	271732	47170	68925	0.17359	0.253651	1.4612	0.00293082	0.00293829	0.434543
Aste1	7105	7972	5405	10904	8250	9006	14469	7539	8154	10575	1.08158	1.40271	1.29691	0.845394	0.319349	0.511088
Astn1	3259	1840	209	194	143	485	532	2549	201	387	0.0788545	0.151824	1.92537	0.080452	0.0295615	0.326738
Astn2	1475	1498	3152	4823	3975	4997	1795	1487	3987	3589	2.68124	2.41358	0.900176	0.0958434	0.183054	0.789934
Asun	13565	12722	21974	22073	22635	20044	15369	13144	22023	19350	1.67552	1.47215	0.878627	0.00227632	0.110314	0.401811
Asxl1	22147	23672	76803	83761	69517	70587	35763	22910	80282	58623	3.50423	2.55884	0.730213	0.00383156	0.0943708	0.244151
Asxl2	22794	26436	37853	53182	38942	41983	25075	24615	45517	35334	1.84916	1.43547	0.776281	0.117524	0.215801	0.331788
Asxl3	906	2260	969	1695	984	724	611	1583	1332	773	0.84144	0.488313	0.58033	0.774885	0.220113	0.165024
Atad1	43791	44715	72266	65921	69026	71539	52963	44253	69093	64509	1.56132	1.45773	0.933655	0.016252	0.074175	0.601354
Atad2	2613	2201	12104	15421	10703	12462	6148	2407	13762	9771	5.71749	4.05941	0.709999	0.0209812	0.0564924	0.239248
Atad2b	6240	8571	21954	22408	15985	16089	8781	7405	22181	13618	2.99541	1.83903	0.613949	0.00639628	0.151117	0.0714564
Atad3a	65937	66839	54228	51413	56377	48095	45999	66388	52821	50157	0.795641	0.755513	0.949566	0.0116599	0.0288517	0.572973
Atad5	1196	271	4519	6123	3561	5761	2522	734	5321	3948	7.24932	5.37875	0.741966	0.0383968	0.0868326	0.390091
Atat1	10153	10053	13755	12221	9187	5729	5174	10103	12988	6696	1.28556	0.662773	0.515553	0.0642189	0.126428	0.0352285
Atcay	1	1	337	1206	665	2491	478	1	771	1211	771	1211	1.57069	0.21818	0.24039	0.655081
Ate1	45449	46025	49275	57890	57203	62461	45446	45737	53582	55036	1.17152	1.20331	1.02714	0.210807	0.247718	0.853737
Atf1	8241	10347	11635	18165	15481	17655	12139	9294	14900	15092	1.60318	1.62384	1.01289	0.243849	0.0791529	0.955944
Atf2	23902	33812	46895	42677	39263	38613	20891	28857	44786	32922	1.552	1.14087	0.735096	0.0978116	0.668788	0.231416
Atf3	1811	1799	19961	26268	26407	39440	28404	1805	23114	31417	12.8055	17.4055	1.35922	0.0212057	0.010922	0.243571
Atf4	130743	135664	153867	159854	174639	176169	204475	133203	156860	185094	1.1776	1.38956	1.17999	0.0257957	0.0262527	0.113088
Atf5	20695	15214	47793	47380	42400	40433	27111	17954	47587	36648	2.6505	2.04122	0.770126	0.00849252	0.0643744	0.175953
Atf6	42708	47922	73993	83138	71805	67473	44357	45315	78566	61212	1.73377	1.35081	0.779116	0.024154	0.249831	0.228886
Atf6b	51477	44173	72490	78468	67685	68322	48337	47825	75479	61448	1.57823	1.28485	0.814107	0.027909	0.22308	0.20733
Atf7	1830	2351	6784	8653	6475	5545	3546	2090	7718	5189	3.69282	2.48278	0.672324	0.0284513	0.0715705	0.150103
Atf7ip	15263	16828	42508	55075	34535	50048	15504	16046	48791	33362	3.0407	2.07915	0.683774	0.0354168	0.272288	0.342631
Atg10	15901	16717	9358	8683	14016	9766	18061	16309	9020	13948	0.553069	0.855233	1.54634	0.00523641	0.502471	0.210396
Atg12	82055	87923	52257	54112	70007	87124	113083	84989	53185	90071	0.625787	1.0598	1.69354	0.0092313	0.775778	0.106965
Atg13	58743	59932	72279	71872	60799	57612	46400	59337	72075	54937	1.21467	0.925847	0.76222	0.0024246	0.493177	0.0559037
Atg14	29834	29407	27564	26972	25744	26766	33060	29620	27268	28523	0.920594	0.962964	1.04602	0.0232325	0.73529	0.700189
Atg16l1	35275	39834	46010	44344	48891	46363	52391	37555	45177	49215	1.20296	1.31048	1.08938	0.0881715	0.0257758	0.182884
Atg16l2	4534	4670	11631	16724	13802	16576	15999	4602	14177	15459	3.08062	3.35919	1.09043	0.0640495	0.00216576	0.599426
Atg2a	46620	42504	82634	78890	63152	69633	28733	44562	80762	53839	1.81235	1.20818	0.666638	0.00585441	0.612322	0.200112
Atg2b	27505	26826	39821	43880	38766	35204	19654	27165	41851	31208	1.54062	1.14883	0.745693	0.0190744	0.630779	0.262081
Atg3	20836	23811	24944	24481	26719	23631	20351	22324	24712	23567	1.10697	1.05568	0.953666	0.253431	0.667441	0.663205
Atg4a	32067	29823	19340	20861	29445	33038	46788	30945	20101	36424	0.649572	1.17706	1.81205	0.0152656	0.483687	0.0972471
Atg4b	49253	42195	52110	46281	54987	52136	53872	45724	49195	53665	1.07591	1.17367	1.09086	0.527359	0.0680711	0.162162
Atg4c	14567	11695	13127	13767	15306	13916	15508	13131	13447	14910	1.02407	1.13548	1.1088	0.849844	0.249904	0.12366
Atg4d	86128	83519	55372	48082	61996	68102	89416	84824	51727	73171	0.609816	0.862621	1.41456	0.0134081	0.35865	0.148087
Atg5	67792	70872	39559	36798	51401	68903	100685	69332	38179	73663	0.550669	1.06247	1.92941	0.00437829	0.831371	0.153241
Atg7	21057	17932	44722	43079	35010	33809	15618	19494	43901	28146	2.25203	1.44383	0.641124	0.00519098	0.367978	0.147747
Atg9a	63373	61025	89816	83257	77248	65012	40392	62199	86537	60884	1.39129	0.978858	0.70356	0.019876	0.93118	0.168651
Atg9b	315	937	4195	7866	2971	4233	2255	626	6030	3153	9.63259	5.03674	0.522886	0.100999	0.0481056	0.162014
Athl1	42708	44805	53821	47941	47218	50438	40431	43757	50881	46029	1.16281	1.05192	0.90464	0.149942	0.599844	0.350023
Atic	29061	20804	47708	55236	44431	43380	29934	24933	51472	39248	2.06441	1.57414	0.762512	0.0415702	0.124652	0.163172
Atl1	1644	1986	2914	3556	3192	3388	2820	1815	3235	3133	1.78237	1.72617	0.96847	0.0597808	0.0132908	0.772688
Atl2	54240	60529	48104	46997	55169	54103	58005	57384	47550	55759	0.828628	0.971682	1.17264	0.0912193	0.600359	0.0133466
Atl3	38331	44207	70052	83864	75783	67062	53284	41269	76958	65376	1.86479	1.58414	0.849502	0.0414886	0.0701454	0.326492
Atm	8454	7171	17598	24966	13469	16325	7047	7813	21282	12280	2.72392	1.57174	0.577013	0.0691726	0.299894	0.13817
Atmin	39316	43857	64942	67691	56355	63491	32086	41586	66316	50644	1.59467	1.21781	0.763677	0.0113233	0.517585	0.292776
Atn1	66893	69188	143224	143788	106761	99576	48962	68040	143506	85100	2.10914	1.25073	0.593007	0.000245085	0.52032	0.0886877
Atoh8	5516	3535	7090	5446	7305	6940	6210	4525	6268	6818	1.38519	1.50674	1.08775	0.308502	0.0733898	0.511181
Atox1	73234	61966	61547	54295	70965	63592	76707	67600	57921	70421	0.85682	1.04173	1.21581	0.285411	0.691537	0.111608
Atp10a	789	1939	9700	10186	10834	12883	6257	1364	9943	9991	7.28959	7.32478	1.00483	0.00525286	0.0436049	0.985986
Atp10b	934	3197	4315	7458	4680	3919	1619	2065	5886	3406	2.85036	1.64939	0.578661	0.187202	0.425348	0.233752
Atp10d	28993	31935	46549	43142	40710	46758	23385	30464	44846	36951	1.4721	1.21294	0.823953	0.023628	0.527736	0.450862
Atp11a	1535764	1695868	789853	799215	852189	881647	620241	1615816	794534	784693	0.491723	0.485633	0.987614	0.00939908	0.00650963	0.932372
Atp11b	23201	22243	42088	42109	43936	38708	30919	22722	42099	37855	1.85279	1.66601	0.89919	0.000610845	0.0536656	0.448653
Atp11c	14047	13081	13984	16103	14393	14198	7363	13564	15043	11985	1.10904	0.883589	0.796716	0.331669	0.635646	0.394776
Atp12a	543	621	996	2756	866	895	203	582	1876	654	3.22337	1.12371	0.348614	0.279584	0.82025	0.187438
Atp13a1	61076	54412	101120	100315	81881	85791	48887	57744	100718	72187	1.74422	1.25012	0.716724	0.00604434	0.415182	0.155484
Atp13a2	26204	27665	126520	119249	94281	104038	37766	26935	122885	78695	4.56228	2.92166	0.640395	0.00149024	0.147643	0.19781
Atp13a3	69622	76287	79051	86014	74967	83365	45073	72954	82533	67802	1.1313	0.92938	0.821514	0.18523	0.757036	0.40462
Atp1a1	2988380	2776035	4722624	4974182	4593263	3846108	2552418	2882207	4848403	3663930	1.68218	1.27122	0.755698	0.00693532	0.386723	0.224027
Atp1a2	6398	23932	13153	19347	7937	7044	6816	15165	16250	7266	1.07155	0.47913	0.447138	0.917765	0.314219	0.0315146
Atp1a3	820	1011	12754	19388	6710	9186	3393	915	16071	6430	17.5639	7.02732	0.4001	0.044748	0.0843964	0.0608567
Atp1a4	264	1	1284	517	470	892	870	132	900	744	6.81818	5.63636	0.826667	0.198674	0.0566864	0.673319
Atp1b1	2243289	2266622	2584187	2624060	2912188	2508124	2253449	2254956	2604124	2557920	1.15484	1.13435	0.982257	0.00434794	0.308676	0.864114
Atp1b2	11087	8170	29059	37091	26648	25628	9397	9629	33075	20558	3.43494	2.13501	0.621557	0.03164	0.231055	0.207346
Atp1b3	54610	62306	94164	93569	110180	107294	95894	58458	93867	104456	1.60572	1.78686	1.11281	0.0116731	0.00535087	0.156803
Atp2a2	235061	242610	340320	333034	310581	285337	141934	238835	336677	245951	1.40966	1.02979	0.730525	0.00286225	0.923108	0.273534
Atp2a3	16475	14812	33894	42746	43925	52764	21847	15644	38320	39512	2.4495	2.5257	1.03111	0.03725	0.138216	0.929018
Atp2b1	25978	30886	79051	88000	60944	56587	24369	28432	83525	47300	2.93771	1.66362	0.566298	0.00847127	0.297509	0.098153
Atp2b2	1207	2486	1231	1525	2754	2615	1060	1846	1378	2143	0.746479	1.16089	1.55515	0.549317	0.749624	0.359905
Atp2b4	13527	13119	37312	36862	34350	31616	19536	13323	37087	28501	2.78368	2.13923	0.76849	0.000163297	0.0816192	0.240222
Atp2c1	40301	49212	58756	64991	53536	52698	44053	44756	61874	50096	1.38247	1.11931	0.809645	0.0878322	0.374667	0.0812142
Atp2c2	356	78	1981	1449	1473	749	595	217	1715	939	7.90323	4.32719	0.547522	0.0378753	0.14193	0.148953
Atp4a	35421	43607	46425	52961	59340	34073	46120	39514	49693	46511	1.2576	1.17708	0.935967	0.191422	0.53072	0.765127
Atp5a1	2112337	2391363	1533833	1492471	1714743	1658895	1728139	2251850	1513152	1700592	0.671959	0.755198	1.12387	0.0345738	0.014371	0.00942063
Atp5b	4985611	5287993	2680423	2535830	3261552	3362499	4661614	5136802	2608126	3761888	0.507733	0.73234	1.44237	0.00436361	0.103144	0.142888
Atp5c1	450796	454619	200482	184759	274681	253351	459806	452708	192620	329279	0.425484	0.727354	1.70947	0.000966249	0.240846	0.205577
Atp5d	966381	885717	607835	594705	666788	680559	843496	926049	601270	730281	0.649285	0.788599	1.21456	0.0154638	0.0898893	0.177155
Atp5e	444065	431817	144535	149944	219390	465305	862081	437941	147240	515592	0.33621	1.17731	3.50171	0.000529919	0.769132	0.224921
Atp5f1	229541	231334	101729	84632	135648	138807	240782	230437	93181	171746	0.404366	0.745306	1.84314	0.00389866	0.279564	0.179387
Atp5g1	70713	43638	58944	28499	61415	49632	76193	57176	43721	62413	0.764674	1.09159	1.42753	0.576865	0.735843	0.303045
Atp5g2	23930	22568	17903	17807	21175	24110	34910	23249	17855	26732	0.76799	1.14981	1.49717	0.0156437	0.56591	0.198221
Atp5g3	1078033	1062064	591504	537074	801019	855505	1384668	1070049	564289	1013731	0.527349	0.947369	1.79647	0.00313001	0.829836	0.159242
Atp5h	118378	105744	45189	52779	72166	88578	141533	112061	48984	100759	0.437119	0.899144	2.05698	0.013376	0.707969	0.152771
Atp5j	197523	187427	108481	112515	139950	156322	201044	192475	110498	165772	0.57409	0.861265	1.50023	0.00436847	0.344773	0.101202
Atp5j2	218150	213637	94011	88261	125881	128673	231975	215893	91136	162176	0.422135	0.751187	1.77949	0.000857098	0.319258	0.213431
Atp5k	7292	5949	3384	2498	3912	6231	6353	6620	2941	5499	0.44426	0.830665	1.86977	0.0446254	0.397952	0.0980885
Atp5l	17242	19770	10401	8087	12649	19242	30790	18506	9244	20894	0.499514	1.12904	2.26028	0.0325664	0.752461	0.189851
Atp5o	71191	70316	28167	27871	44401	39233	56518	70754	28019	46718	0.396006	0.660288	1.66737	0.000116783	0.0359863	0.0663469
Atp5s	9405	14269	9177	7692	9211	7988	13096	11837	8435	10098	0.712596	0.853088	1.19715	0.312716	0.564139	0.479061
Atp5sl	87929	78064	68207	59616	67212	68111	77817	82996	63911	71047	0.770049	0.856029	1.11166	0.100123	0.127919	0.280129
Atp6ap1	195921	208497	249025	267555	230646	238221	216320	202209	258290	228396	1.27734	1.1295	0.884262	0.0376294	0.0707585	0.0695315
Atp6ap2	77774	84823	116019	130812	123032	105247	107852	81299	123416	112044	1.51805	1.37817	0.907856	0.0358234	0.027435	0.297231
Atp6v0a1	48942	50922	112201	116021	91391	82366	44183	49932	114111	72647	2.28533	1.45492	0.636635	0.00112175	0.311224	0.113733
Atp6v0a2	60807	57152	59243	56656	59134	64510	55137	58980	57949	59594	0.982519	1.01041	1.02839	0.69066	0.880665	0.681814
Atp6v0a4	221858	257681	218122	211346	220288	208590	256720	239769	214734	228533	0.895587	0.953138	1.06426	0.303326	0.658434	0.517761
Atp6v0b	239160	234260	151984	145147	208474	256938	449137	236710	148566	304850	0.627629	1.28786	2.05195	0.00226895	0.524571	0.19817
Atp6v0c-ps2	305696	294153	350794	315949	348700	267294	246234	299924	333372	287409	1.11152	0.958273	0.862127	0.209979	0.777857	0.357438
Atp6v0d1	212855	210864	197346	169168	214003	212599	220312	211860	183257	215638	0.864991	1.01783	1.1767	0.180133	0.316513	0.0595327
Atp6v0d2	17964	18738	28170	37655	27335	24329	23799	18351	32913	25154	1.79353	1.37072	0.764257	0.0922425	0.0183186	0.134525
Atp6v0e	185696	198421	169652	180381	194213	171167	237937	192058	175016	201106	0.911266	1.04711	1.14907	0.177155	0.748272	0.383057
Atp6v0e2	77165	80790	69128	63007	67910	74966	75825	78978	66068	72901	0.836537	0.923055	1.10342	0.0682324	0.181604	0.182916
Atp6v1a	630889	617561	393630	390350	457965	433521	536266	624225	391990	475918	0.627963	0.762414	1.21411	0.000872134	0.0347839	0.12694
Atp6v1b1	47948	49951	66771	84592	59811	55151	50791	48950	75681	55251	1.54609	1.12872	0.730051	0.0964999	0.164722	0.0710666
Atp6v1b2	477740	434951	374576	362825	380324	329135	334787	456346	368701	348082	0.807942	0.762759	0.944077	0.058513	0.0259835	0.405838
Atp6v1c1	88493	97382	76994	74821	90394	93461	113966	92938	75907	99274	0.816749	1.06817	1.30784	0.0652011	0.575313	0.0927202
Atp6v1c2	20095	20323	10015	12996	13139	13457	24202	20209	11505	16933	0.569301	0.837894	1.47179	0.0282549	0.535472	0.342419
Atp6v1d	74741	80615	70946	73326	91676	75942	79847	77678	72136	82488	0.928654	1.06192	1.14351	0.222423	0.512149	0.192003
Atp6v1e1	344789	335092	188656	179529	277626	290650	419832	339941	184093	329370	0.541544	0.968903	1.78915	0.0018203	0.868575	0.0896518
Atp6v1f	216673	216270	131063	128977	174315	197621	321856	216471	130020	231264	0.600635	1.06834	1.77868	0.000150952	0.818576	0.18534
Atp6v1g1	217944	212435	129677	124949	171810	151015	293289	215189	127313	205372	0.591633	0.95438	1.61313	0.00170185	0.874887	0.266401
Atp6v1g2	2374	2477	6260	5006	5137	4589	4524	2425	5633	4750	2.32289	1.95876	0.843245	0.0363834	0.00275495	0.194587
Atp6v1g3	29863	29217	18197	25346	28280	28789	51704	29540	21772	36258	0.737035	1.22742	1.66535	0.162848	0.548912	0.255093
Atp6v1h	135318	134993	92419	98988	120663	109761	150777	135155	95704	127067	0.708106	0.940158	1.32771	0.00687645	0.644713	0.145219
Atp7a	20053	18832	39991	44319	31729	33941	20198	19442	42155	28623	2.16824	1.47223	0.678994	0.00965863	0.194826	0.0993188
Atp7b	5088	2783	1113	2353	2729	2566	2132	3936	1733	2476	0.440295	0.629065	1.42874	0.234408	0.199214	0.245816
Atp8a1	4372	5568	21731	25295	22090	19737	9791	4970	23513	17206	4.73099	3.46197	0.731765	0.0101197	0.0873909	0.299807
Atp8a2	1279	682	2043	461	1138	1523	1922	981	1252	1528	1.27625	1.55759	1.22045	0.778563	0.233031	0.703448
Atp8b1	6347	3882	13150	15454	9854	10406	7633	5114	14302	9298	2.79664	1.81815	0.650119	0.0321033	0.0610906	0.0368075
Atp8b2	4246	6126	38262	42427	32360	36183	12867	5186	40345	27136	7.7796	5.23255	0.672599	0.00419665	0.100447	0.256596
Atp8b4	1501	603	4793	7377	8233	6190	2921	1052	6085	5781	5.78422	5.49525	0.950041	0.0665666	0.101641	0.899738
Atp8b5	3876	3662	2381	2612	4172	5114	6556	3769	2496	5281	0.662245	1.40117	2.11579	0.0149662	0.191075	0.0534345
Atp9a	107648	106908	180839	171570	98501	149261	90592	107278	176204	112785	1.6425	1.05133	0.640082	0.00451899	0.831429	0.0773387
Atp9b	33870	38770	60132	57543	55340	55383	29766	36320	58837	46829	1.61996	1.28934	0.795911	0.0148078	0.415988	0.35694
Atpaf1	23686	24959	13694	12010	16408	15593	22672	24323	12852	18224	0.528389	0.74925	1.41799	0.0083615	0.128468	0.166584
Atpaf2	46484	47208	30639	30133	38169	30678	40658	46846	30386	36502	0.648636	0.779191	1.20128	0.000719158	0.0760027	0.212756
Atpbd4	8456	13992	21342	20270	16623	14218	9581	11224	20806	13474	1.85371	1.20046	0.647602	0.0767439	0.552414	0.0726813
Atpif1	239800	249935	104824	124675	155053	152029	244446	244867	114750	183843	0.468622	0.750787	1.60212	0.00725576	0.218442	0.181193
Atr	10589	14053	18436	21530	17313	16608	8158	12321	19983	14027	1.62187	1.13846	0.701947	0.0808767	0.699339	0.23033
Atraid	88275	94513	56364	63071	67019	57115	81637	91394	59718	68590	0.653413	0.750487	1.14856	0.0202697	0.0954986	0.42045
Atrip	9802	10585	17490	14706	18537	14376	12909	10194	16098	15274	1.57916	1.49833	0.948814	0.0550682	0.10365	0.755042
Atrn	37444	44189	61739	70496	56098	46985	29583	40817	66118	44222	1.61986	1.08342	0.668835	0.0445516	0.763785	0.129772
Atrnl1	91429	93134	72599	75573	64299	70013	46389	92282	74086	60233	0.802822	0.652706	0.813015	0.00875747	0.040052	0.23131
Atrx	18755	22797	51187	66021	48350	42094	22791	20776	58604	37745	2.82075	1.81676	0.644069	0.0389044	0.18971	0.163803
Atxn1	18988	15307	33174	27232	25082	23826	11439	17147	30203	20116	1.76142	1.17315	0.666027	0.0647756	0.643304	0.193539
Atxn10	76481	76661	110601	113664	117989	134622	132191	76571	112132	128267	1.46442	1.67514	1.14389	0.00185593	0.00451869	0.0980347
Atxn1l	30897	31446	74103	88377	64431	54354	22088	31172	81240	46957	2.60619	1.50638	0.578003	0.0197483	0.40898	0.142206
Atxn2	37759	40415	50719	56810	49802	48534	25266	39087	53764	41201	1.3755	1.05408	0.766331	0.0476107	0.851168	0.319102
Atxn2l	47476	50497	138806	136525	105930	114206	50754	48987	137666	90297	2.81026	1.84328	0.655914	0.000455229	0.206792	0.162811
Atxn3	15713	14687	22032	26317	23816	23383	20660	15200	24174	22620	1.59039	1.48816	0.935716	0.0553085	0.0114017	0.502096
Atxn7	17590	21625	36911	42720	33398	32217	16100	19607	39815	27238	2.03065	1.3892	0.684114	0.029287	0.375981	0.193086
Atxn7l1	13371	14890	22435	19648	17262	21132	9728	14130	21041	16041	1.4891	1.13524	0.762369	0.0488985	0.690896	0.342507
Atxn7l2	8163	8536	22209	16999	18857	11855	10260	8349	19604	13657	2.34807	1.63576	0.696644	0.0498569	0.217587	0.226799
Atxn7l3	35273	43362	78014	79777	66348	69368	47929	39317	78895	61215	2.00664	1.55696	0.775905	0.0107627	0.0966903	0.134278
Atxn7l3b	105657	107371	123247	108445	120073	118460	125698	106514	115846	121410	1.08761	1.13985	1.04803	0.336979	0.0143387	0.435667
AU015228	522	685	661	914	569	1692	1306	604	787	1189	1.30298	1.96854	1.5108	0.345957	0.266191	0.424658
AU019823	10815	12106	20019	18176	17882	18549	26508	11460	19097	20980	1.6664	1.83072	1.0986	0.0210216	0.0778333	0.641028
AU021092	32465	32119	20333	16786	26593	16687	45366	32292	18560	29549	0.574755	0.915056	1.59208	0.0164238	0.816853	0.389041
AU022252	17330	13440	11490	11373	13691	15185	19429	15385	11431	16102	0.742996	1.0466	1.40863	0.179253	0.804389	0.126033
AU022754	1125	636	1276	1860	1481	1021	1092	881	1568	1198	1.7798	1.35982	0.764031	0.212804	0.308299	0.285512
AU022793	1	1	1372	940	162	757	388	1	1156	436	1156	436	0.377163	0.0332399	0.147478	0.0795278
AU023871	143	73	682	445	181	634	198	108	563	338	5.21296	3.12963	0.600355	0.066345	0.319971	0.362523
AU040320	71356	73431	94687	108782	76898	79627	50581	72393	101734	69035	1.4053	0.953614	0.678583	0.0541958	0.797464	0.0873962
AU041133	4374	5134	3450	2920	3916	3036	9164	4754	3185	5372	0.669962	1.13	1.68666	0.0772202	0.819708	0.442377
Auh	131972	135229	42536	39015	59535	77310	142287	133600	40776	93044	0.30521	0.696437	2.28183	0.000666818	0.3005	0.206099
Aup1	237143	220156	185821	173344	172217	178326	201053	228649	179583	183865	0.785409	0.804136	1.02384	0.0431641	0.0408899	0.749595
Aurka	939	1647	7362	6487	9418	9902	10490	1293	6924	9937	5.35499	7.68523	1.43515	0.00983973	0.000371891	0.0100263
Aurkaip1	107095	106095	64902	67279	79679	99084	151836	106595	66091	110200	0.62002	1.03382	1.6674	0.00101182	0.905155	0.211355
Aurkb	707	1185	8707	7106	10982	15118	8371	946	7906	11490	8.35729	12.1459	1.45333	0.0141014	0.025457	0.262622
Auts2	11857	10921	26875	24367	22847	14364	8211	11389	25621	15141	2.24963	1.32944	0.590961	0.00872929	0.543328	0.155757
Aven	11601	13890	11485	14569	13791	15204	12370	12745	13027	13788	1.02213	1.08184	1.05842	0.896898	0.498342	0.659152
Avil	96	73	513	789	345	328	121	84	651	265	7.75	3.15476	0.407066	0.0548808	0.149155	0.0686094
Avl9	34643	34941	38223	40836	45458	41158	42122	34792	39529	42913	1.13615	1.23342	1.08561	0.0691473	0.0170337	0.180083
Avpi1	35652	29409	22697	21128	34167	50924	72497	32530	21912	52529	0.673594	1.61479	2.39727	0.0808918	0.261921	0.122323
Avpr1a	9446	5904	9777	11887	9383	7155	10820	7675	10832	9119	1.41134	1.18814	0.841857	0.265329	0.503897	0.359074
Avpr2	35702	30912	30205	32072	44878	24063	40632	33307	31138	36524	0.934879	1.09659	1.17297	0.487701	0.726932	0.559422
AW011738	1655	1838	2853	2587	2418	2758	2931	1746	2720	2702	1.55785	1.54754	0.993382	0.0264147	0.0189009	0.940605
AW046200	125	260	597	547	319	171	303	192	572	264	2.97917	1.375	0.461538	0.034144	0.428767	0.0166624
AW112010	5193	4184	36680	28093	48135	107248	55905	4688	32386	70429	6.90828	15.0233	2.17467	0.0235048	0.0710105	0.213345
AW146154	6566	6214	4894	6826	8156	8561	10204	6390	5860	8973	0.917058	1.40423	1.53123	0.643416	0.0510762	0.063725
AW209491	36553	40966	18771	16579	28378	31399	53188	38760	17675	37655	0.456011	0.971491	2.13041	0.0133803	0.920782	0.142915
AW549542	1052	663	1490	1230	819	200	267	857	1360	429	1.58693	0.500583	0.315441	0.164778	0.237955	0.0413754
AW549877	36187	44305	59082	62534	49611	47322	42502	40246	60808	46479	1.51091	1.15487	0.764357	0.0430636	0.222176	0.0173619
AW554918	5145	7400	9098	11267	10725	5241	6218	6272	10183	7395	1.62357	1.17905	0.72621	0.129668	0.663901	0.316637
Awat2	896	1073	114	192	492	707	1240	984	153	813	0.155488	0.82622	5.31373	0.0132597	0.601237	0.106186
Axin1	48345	56256	79864	80103	81216	74777	56419	52301	79983	70804	1.52928	1.35378	0.885238	0.0198291	0.162362	0.409125
Axin2	1896	1406	5927	8821	6982	9223	4314	1651	7374	6839	4.46638	4.14234	0.927448	0.0599116	0.0668152	0.817765
Axl	21210	17158	270013	281147	162214	189007	98618	19184	275580	149946	14.3651	7.8162	0.544111	0.000533445	0.0325498	0.0366387
AY358078	4106	3227	8899	11351	9201	10621	10916	3666	10125	10246	2.76187	2.79487	1.01195	0.0383417	0.00321631	0.922246
Azgp1	43929	784	1452	1	1	102	1	22356	726	35	0.0324745	0.00156558	0.0482094	0.421843	0.259191	0.292009
Azi1	3544	3027	11767	13132	9880	5706	4034	3286	12450	6540	3.7888	1.99026	0.525301	0.0062827	0.244243	0.0826309
Azi2	57467	56509	56634	65806	70835	68846	69472	56988	61220	69718	1.07426	1.22338	1.13881	0.455605	0.000619245	0.0935773
Azin1	127748	137524	115854	110538	139027	138923	173720	132636	113196	150557	0.853433	1.13511	1.33006	0.0730538	0.328413	0.0895018
B130024G19Rik	1865	2267	3736	6641	3501	3672	6286	2066	5189	4487	2.51162	2.17183	0.864714	0.166973	0.131079	0.688522
B130034C11Rik	764	686	891	585	694	97	947	725	738	579	1.01793	0.798621	0.784553	0.941879	0.68582	0.676627
B230118H07Rik	25896	28595	15141	19458	18279	24798	30212	27246	17300	24430	0.634956	0.896645	1.41214	0.059702	0.581052	0.229202
B230120H23Rik	3962	7004	16898	19560	16131	18483	13494	5483	18229	16036	3.32464	2.92468	0.879697	0.0242343	0.0167847	0.374721
B230208H11Rik	869	525	887	997	954	351	1453	697	942	919	1.35151	1.31851	0.975584	0.307708	0.64143	0.959715
B230216N24Rik	1966	2677	1958	921	653	1072	1589	2322	1440	1105	0.620155	0.475883	0.767361	0.295721	0.0693018	0.566204
B230217C12Rik	387	197	114	901	829	660	1004	292	508	831	1.73973	2.84589	1.63583	0.647702	0.034754	0.386627
B230219D22Rik	78727	81700	130312	123246	130799	130696	134041	80213	126779	131845	1.58053	1.64369	1.03996	0.00670747	9.29391e-05	0.188841
B230378P21Rik	129	1	3197	2979	699	3906	1991	65	3088	2198	47.5077	33.8154	0.711788	0.00174374	0.17439	0.514116
B2m	263314	280936	1048273	964071	1109516	1427205	877311	272125	1006172	1138010	3.69746	4.18194	1.13103	0.00341605	0.0245368	0.571449
B330016D10Rik	2954	2718	2365	2933	2446	1823	1981	2836	2649	2083	0.934062	0.734485	0.786334	0.605004	0.0610192	0.176302
B3galnt1	35174	25921	21588	17141	27334	30443	52506	30547	19364	36761	0.633908	1.20342	1.89842	0.161225	0.605223	0.191787
B3galnt2	21493	19412	20266	20322	17693	15811	13200	20452	20294	15568	0.992275	0.761197	0.767123	0.892944	0.077826	0.0672976
B3galt1	52	326	1914	4153	1516	2144	1179	189	3033	1613	16.0476	8.53439	0.531817	0.127769	0.0329648	0.216744
B3galt2	788	4320	2995	667	991	926	1417	2554	1831	1111	0.716915	0.435004	0.606772	0.765057	0.357814	0.477948
B3galt4	6088	6213	8621	13461	10333	11331	13860	6151	11041	11841	1.79499	1.92505	1.07246	0.180783	0.0246767	0.746251
B3galt5	77486	78801	39232	39610	41521	43844	46621	78143	39421	43995	0.504473	0.563006	1.11603	0.00031199	0.000415402	0.0961352
B3galt6	11041	10741	11895	15910	13874	9878	15152	10891	13903	12968	1.27656	1.19071	0.932748	0.273319	0.386339	0.73722
B3galtl	7519	7099	21400	22823	20364	17441	14961	7309	22111	17589	3.02517	2.40649	0.795486	0.0025022	0.0147031	0.118476
B3gat2	100995	92186	61339	65430	81592	59773	59419	96590	63385	66928	0.656227	0.692908	1.0559	0.0207258	0.0595223	0.736257
B3gat3	53858	60527	55858	55070	54882	59415	76152	57193	55464	63483	0.969769	1.10998	1.14458	0.657947	0.522478	0.407999
B3gnt1	73122	70205	64232	65284	69050	74585	71846	71664	64758	71827	0.903634	1.00227	1.10916	0.0468935	0.948511	0.0435197
B3gnt2	101884	99025	71499	73639	95430	105343	143560	100454	72569	114778	0.72241	1.14259	1.58164	0.00407522	0.505145	0.112387
B3gnt3	2038	163	6281	4097	1019	10916	994	1101	5189	4310	4.71299	3.91462	0.830603	0.104797	0.511559	0.852447
B3gnt5	181	201	1378	1592	1154	3103	1137	191	1485	1798	7.77487	9.41361	1.21077	0.0068267	0.152489	0.736024
B3gnt7	2963	4100	23394	25782	17809	12373	8969	3532	24588	13051	6.96149	3.69507	0.530787	0.00392116	0.0655807	0.0439436
B3gnt9	3353	2782	14004	17284	10971	13774	9972	3067	15644	11572	5.10075	3.77307	0.739709	0.0170726	0.0105557	0.122957
B3gntl1	4744	5725	8571	8320	7863	8479	9221	5234	8446	8521	1.61368	1.62801	1.00888	0.0239717	0.0133944	0.892822
B430306N03Rik	1	118	3059	4426	3252	1816	1519	60	3742	2196	62.3667	36.6	0.586852	0.0329861	0.0538723	0.169315
B430319G15Rik	534	958	995	1560	2284	1605	2444	746	1277	2111	1.7118	2.82976	1.65309	0.271297	0.0339892	0.124182
B4galnt1	14097	8908	131998	127582	125410	144102	75316	11503	129790	114943	11.2831	9.99244	0.885608	0.000828497	0.0300909	0.61519
B4galnt2	213	142	1316	429	569	349	495	178	873	471	4.90449	2.64607	0.539519	0.258677	0.0439626	0.323854
B4galnt3	33705	36650	33382	33114	26730	32551	19605	35178	33248	26295	0.945136	0.747484	0.790875	0.32185	0.171004	0.245922
B4galnt4	1610	2474	2138	2483	1752	2999	2493	2042	2311	2415	1.13173	1.18266	1.045	0.622113	0.558352	0.84366
B4galt1	56782	62395	133471	130817	107182	118475	80907	59588	132144	102188	2.21763	1.71491	0.773308	0.00182569	0.0607971	0.128988
B4galt2	4374	5726	22986	28004	21844	19501	16520	5050	25495	19288	5.04851	3.81941	0.75654	0.0157722	0.00613614	0.107577
B4galt3	16738	24755	50589	58245	49786	43657	25057	20747	54417	39500	2.62289	1.90389	0.725876	0.0260445	0.158964	0.233082
B4galt4	6698	6655	18660	20244	15726	20451	13448	6677	19452	16542	2.91328	2.47746	0.850401	0.003824	0.0341538	0.364142
B4galt5	168793	159487	92487	76702	88076	90116	79771	164140	84595	85988	0.515383	0.52387	1.01647	0.013008	0.000698826	0.858185
B4galt6	8811	8652	31661	41904	30849	26293	13845	8732	36783	23662	4.21244	2.7098	0.643286	0.0317628	0.107355	0.182338
B4galt7	20411	18899	18908	21654	20459	24989	31954	19655	20281	25801	1.03185	1.31269	1.27218	0.728216	0.252804	0.301708
B630005N14Rik	13679	14299	15718	16710	23709	19723	16433	13989	16214	19955	1.15905	1.42648	1.23073	0.0626785	0.116372	0.265625
B630019K06Rik	2314	2003	3178	3150	1627	2201	1312	2159	3164	1713	1.46549	0.793423	0.541403	0.023272	0.299106	0.0229149
B830017H08Rik	989	1260	4336	5482	3976	2998	2920	1124	4909	3298	4.36744	2.93416	0.671827	0.0233611	0.0169277	0.0782239
B930003M22Rik	243	339	705	717	591	406	331	291	711	442	2.4433	1.5189	0.62166	0.0130071	0.247748	0.0745727
B930041F14Rik	7282	5238	21751	25402	20999	14860	10230	6260	23576	15363	3.76613	2.45415	0.651637	0.0142845	0.112898	0.148799
B930059L03Rik	605	324	198	370	656	571	287	465	284	505	0.610753	1.08602	1.77817	0.387529	0.836038	0.256081
B9d1	8811	8215	8684	8796	11468	18108	23313	8513	8740	17629	1.02667	2.07083	2.01705	0.532142	0.131799	0.138143
B9d2	21993	20530	13923	14286	20604	33593	45154	21261	14104	33117	0.663374	1.55764	2.34806	0.0109084	0.286651	0.129417
Baalc	643	703	900	783	838	2523	2229	673	841	1864	1.24963	2.76969	2.21641	0.124445	0.174277	0.225845
Baat	16565	2427	3554	1707	3970	3995	4474	9496	2631	4146	0.277064	0.436605	1.57583	0.437145	0.385047	0.125981
Babam1	158579	153457	104381	95077	114986	117995	138307	156018	99729	123763	0.639215	0.793261	1.24099	0.00878311	0.0442567	0.0970496
Bace1	20401	16696	41919	49643	33611	35993	17453	18549	45781	29019	2.46811	1.56445	0.633866	0.0238574	0.264285	0.128747
Bace2	3039	1910	9039	8935	9265	8165	6578	2475	8987	8003	3.63111	3.23354	0.890509	0.00749204	0.0148485	0.400661
Bach1	22500	20810	45684	54238	47472	43933	26305	21655	49961	39237	2.30713	1.81191	0.785353	0.0229099	0.129659	0.320538
Bach2	2982	6555	8470	5800	3131	4685	1058	4768	7135	2958	1.49643	0.620386	0.414576	0.399836	0.411095	0.0890253
Bad	46326	45894	38856	37803	48224	61496	75966	46110	38329	61895	0.831251	1.34233	1.61483	0.00530728	0.224402	0.107231
Bag1	172536	177793	132066	144149	151562	146601	186137	175164	138107	161433	0.788444	0.921611	1.1689	0.0301868	0.458226	0.256262
Bag2	21866	20164	33217	40251	38690	46444	49154	21015	36734	44763	1.74799	2.13005	1.21857	0.0491198	0.0102191	0.194541
Bag3	31107	33220	62640	72819	57865	55219	25749	32164	67729	46278	2.10574	1.43881	0.683282	0.0206992	0.366802	0.218382
Bag4	31564	31815	32336	31179	32939	32328	33322	31690	31758	32863	1.00215	1.03701	1.03479	0.919039	0.0555849	0.148072
Bag5	22174	25424	30347	32855	30586	32834	26781	23799	31601	30067	1.32783	1.26337	0.951457	0.0627678	0.0935516	0.577782
Bag6	173201	161258	274054	296585	250149	236430	159067	167230	285319	215215	1.70615	1.28694	0.754296	0.0114578	0.284042	0.158757
Bahcc1	11587	13868	27990	29627	16567	15773	7642	12727	28808	13327	2.26353	1.04714	0.462615	0.00753461	0.883956	0.0254531
Bahd1	33291	32520	60387	71327	45416	48218	23393	32906	65857	39009	2.00137	1.18547	0.592329	0.0265936	0.589609	0.0910424
Bai2	310	148	3346	3310	1771	3682	1771	229	3328	2408	14.5328	10.5153	0.723558	0.000716134	0.0774852	0.344816
Bai3	410	273	612	451	430	357	267	342	531	352	1.55263	1.02924	0.6629	0.214077	0.909312	0.125586
Baiap2	68709	57901	101784	106911	103518	99978	90179	63305	104348	97892	1.64834	1.54635	0.93813	0.0205843	0.0131801	0.324694
Baiap2l1	17247	15702	29530	26282	30668	25064	21315	16474	27906	25682	1.69394	1.55894	0.920304	0.0238662	0.0810853	0.5913
Baiap2l2	62699	58804	79451	75631	77427	59654	60386	60751	77541	65823	1.27637	1.08349	0.84888	0.0253953	0.554076	0.222137
Baiap3	2479	3963	2773	3486	6088	5659	4178	3221	3129	5308	0.971437	1.64794	1.69639	0.921645	0.110357	0.0708435
Bak1	19910	18666	87912	94916	77992	98186	58778	19288	91414	78318	4.73942	4.06045	0.85674	0.00242302	0.0276997	0.444669
Bambi	9409	10602	9588	9546	10277	16460	17605	10006	9567	14781	0.956126	1.47721	1.545	0.539005	0.206438	0.174097
Bambi-ps1	1216	714	3116	2510	2613	5179	3919	965	2813	3904	2.91503	4.0456	1.38784	0.0424644	0.0569552	0.347997
Banf1	61949	56532	62536	70045	71945	76086	97706	59240	66291	81912	1.11902	1.38271	1.23564	0.267241	0.119818	0.23986
Bank1	1293	902	1923	3239	6507	8252	5906	1098	2581	6889	2.35064	6.27413	2.66912	0.163231	0.0080978	0.0250595
Banp	9418	10032	17826	19016	18852	21171	13052	9725	18421	17692	1.89419	1.81923	0.960426	0.00587575	0.0840207	0.831714
Bap1	183421	158488	142867	131625	154216	149434	169372	170954	137246	157674	0.802824	0.922318	1.14884	0.132618	0.35277	0.103389
Bard1	119	291	1450	2642	1062	3151	700	205	2046	1637	9.98049	7.98537	0.800098	0.0923989	0.242994	0.7309
Barx2	155	371	928	1560	1571	748	763	263	1244	1027	4.73004	3.90494	0.825563	0.098976	0.123877	0.643589
Basp1	655	297	25725	29296	20047	24500	8325	476	27510	17624	57.7941	37.0252	0.64064	0.00437691	0.0705712	0.218362
Batf	1	547	6746	5843	12313	27996	17413	274	6294	19240	22.9708	70.219	3.05688	0.00759288	0.0501288	0.118703
Batf2	618	505	8206	9108	9016	14796	3594	561	8657	9135	15.4314	16.2834	1.05522	0.00313748	0.132346	0.916301
Batf3	1514	414	4093	5344	6050	13296	10142	964	4718	9829	4.89419	10.1961	2.0833	0.0458564	0.0479627	0.159834
Bax	25397	28535	38184	46965	43912	54712	48835	26966	42574	49153	1.5788	1.82278	1.15453	0.0788227	0.0131985	0.294522
Baz1a	6963	8281	27787	30901	23828	29498	10561	7622	29344	21295	3.84991	2.79389	0.725702	0.00600369	0.1562	0.352801
Baz1b	51234	58286	109160	127133	105825	98538	56828	54760	118146	87064	2.15752	1.58992	0.736919	0.022417	0.202637	0.232155
Baz2a	46242	51381	117127	131664	92027	93368	36303	48812	124395	73899	2.54845	1.51395	0.594067	0.0102437	0.378643	0.135299
Baz2b	11169	12953	27640	37835	22550	25551	10290	12061	32738	19463	2.71437	1.61371	0.594508	0.0573092	0.309297	0.159316
Bbc3	2119	3330	16069	14477	11259	15071	9672	2725	15273	12000	5.60477	4.40367	0.7857	0.0062923	0.0220044	0.225643
Bbip1	19886	18140	15406	15584	20488	28318	30721	19013	15495	26509	0.814969	1.39426	1.71081	0.0569559	0.160635	0.0700855
Bbox1	8917	1869	848	67	1226	1678	1599	5393	458	1501	0.0849249	0.278324	3.27729	0.298508	0.235863	0.055451
Bbs1	13318	15508	24359	25185	16391	21073	11416	14413	24772	16293	1.71873	1.13044	0.657718	0.0125238	0.645543	0.100585
Bbs10	5264	6520	3903	4884	4770	5072	6197	5892	4394	5346	0.745757	0.907332	1.21666	0.20078	0.509166	0.249688
Bbs12	3334	2681	5232	5031	8182	7899	9905	3008	5132	8662	1.70612	2.87965	1.68784	0.0249061	0.00680895	0.0225197
Bbs2	13245	17442	17700	19337	21186	13103	17610	15343	18518	17300	1.20693	1.12755	0.934226	0.294059	0.605391	0.718773
Bbs4	11454	13755	9977	12253	15426	15175	18370	12604	11115	16323	0.881863	1.29507	1.46856	0.454509	0.09963	0.0453181
Bbs5	4336	4314	3208	4070	4630	3630	4288	4325	3639	4183	0.841387	0.967168	1.14949	0.252562	0.732179	0.353722
Bbs7	8185	10661	7987	9726	7256	8328	8499	9423	8857	8028	0.939934	0.851958	0.906402	0.744036	0.276117	0.386507
Bbs9	11587	12895	18344	17014	14996	15234	14977	12241	17679	15069	1.44424	1.23103	0.852367	0.0281803	0.010882	0.0142093
Bbx	16559	17566	22476	38697	23347	23065	11379	17063	30587	19264	1.79259	1.12899	0.62981	0.237968	0.695412	0.247372
BC002163	55184	65741	36031	32421	44222	52020	61814	60463	34226	52685	0.566065	0.871359	1.53933	0.0423583	0.384624	0.0705977
BC002163	46766	48427	24979	26548	36913	39802	47561	47597	25763	41425	0.541274	0.870328	1.60793	0.00272685	0.233783	0.0324918
BC003331	35730	41611	28750	36065	34773	29806	36824	38671	32408	33801	0.838044	0.874066	1.04298	0.313674	0.255071	0.740085
BC003965	38751	39463	32221	33988	37800	40359	47500	39107	33105	41886	0.846524	1.07106	1.26525	0.0242691	0.513004	0.104191
BC004004	254186	265847	150133	145473	167420	172320	261603	260017	147803	200448	0.568436	0.770903	1.35618	0.00311625	0.230978	0.275334
BC005537	83285	89726	154784	159671	142153	138419	89685	86506	157228	123419	1.81754	1.42671	0.784968	0.00325149	0.191235	0.220265
BC005561	5001	5197	6035	9205	6704	5620	4646	5099	7620	5656	1.49441	1.10924	0.742257	0.253315	0.52169	0.257707
BC005624	17514	16783	18292	22187	19583	24947	24742	17148	20240	23090	1.18031	1.34651	1.14081	0.259138	0.0800876	0.367059
BC005764	808	166	13460	15488	7742	7206	5492	487	14474	6813	29.7207	13.9897	0.470706	0.00573268	0.00606849	0.00701589
BC016423	14304	15051	23745	23183	15305	22512	14905	14677	23464	17574	1.59869	1.19738	0.748977	0.00281779	0.4325	0.162733
BC017158	28073	28608	33493	40988	35084	30277	22763	28341	37240	29375	1.314	1.03648	0.788802	0.141371	0.837697	0.241668
BC017612	19584	23016	19023	19256	21237	21052	27898	21300	19140	23395	0.898592	1.09836	1.22231	0.335913	0.556488	0.239549
BC017643	29583	31499	46359	50383	56907	62756	67253	30541	48371	62305	1.58381	2.04004	1.28807	0.0152638	0.00396332	0.0437384
BC018242	2631	2703	9969	8316	5942	6946	3339	2667	9142	5409	3.42782	2.02812	0.591665	0.0159326	0.142648	0.090933
BC018507	26531	30926	72056	71325	56905	61210	26146	28729	71691	48087	2.49542	1.67381	0.670754	0.00267789	0.270043	0.196362
BC020402	1891	3696	3533	2362	3737	4302	3022	2794	2947	3687	1.05476	1.31961	1.2511	0.899292	0.358218	0.336215
BC021614	50496	19009	1445	928	3274	3551	3911	34753	1187	3579	0.0341553	0.102984	3.01516	0.166695	0.0765968	0.00436861
BC021767	2140	2872	8051	9216	4817	4077	3999	2506	8634	4297	3.44533	1.71468	0.497684	0.0123714	0.0256508	0.00423772
BC021785	267678	271076	89291	79892	105555	49261	122424	269377	84592	92413	0.314028	0.343062	1.09246	0.000730533	0.00848797	0.803351
BC021891	4116	7091	26596	32354	18165	19202	7536	5604	29475	14967	5.25964	2.67077	0.507786	0.017934	0.154228	0.0705569
BC022687	73737	67992	50507	39499	53173	73957	91083	70864	45003	72738	0.635062	1.02645	1.61629	0.0530846	0.904148	0.156307
BC023829	22828	24023	30264	30283	28028	31625	28249	23426	30274	29301	1.29232	1.25079	0.96786	0.0075289	0.0331439	0.563486
BC024386	128669	124468	22615	16567	39989	34450	80328	126569	19591	51589	0.154785	0.407596	2.6333	0.00118249	0.0279542	0.187324
BC024582	1	1	349	1066	1	214	1	1	708	72	708	72	0.101695	0.187548	0.495025	0.109978
BC024978	3446	4132	8501	6489	5141	4266	3278	3789	7495	4228	1.97809	1.11586	0.564109	0.0733206	0.594634	0.0494932
BC025920	1156	1411	1076	1421	1626	1301	1987	1283	1248	1638	0.97272	1.2767	1.3125	0.885384	0.284706	0.266844
BC026585	381329	426139	115085	98146	154464	165711	258910	403734	106616	193028	0.264075	0.478107	1.8105	0.0064362	0.0193969	0.139263
BC026590	7731	6183	18796	24333	17898	17098	9292	6957	21565	14763	3.09976	2.12204	0.684581	0.0366139	0.118015	0.195771
BC027231	4654	7068	8500	12622	14492	9515	14188	5861	10561	12732	1.80191	2.17233	1.20557	0.187953	0.0562014	0.462764
BC028528	1487	1593	4710	5787	5289	11190	18076	1540	5248	11518	3.40779	7.47922	2.19474	0.0206327	0.127563	0.281547
BC029214	12400	12082	11864	12633	15585	16484	22277	12241	12248	18115	1.00057	1.47986	1.47902	0.987255	0.118696	0.120127
BC029722	38027	43678	42242	39148	46014	43187	39848	40852	40695	43016	0.996157	1.05297	1.05703	0.965448	0.53772	0.433512
BC030307	2784	1696	1883	1787	2426	1833	1448	2240	1835	1903	0.819196	0.849554	1.03706	0.535587	0.580751	0.866828
BC030336	17222	19110	25388	26657	25612	22467	19737	18166	26022	22605	1.43246	1.24436	0.868688	0.0203229	0.149329	0.224825
BC030476	1	1	420	1	952	74	532	1	211	519	211	519	2.45972	0.42265	0.211448	0.45702
BC030867	810	142	1789	1439	2332	1458	1431	476	1614	1741	3.39076	3.65756	1.07869	0.0944856	0.0694154	0.774823
BC030870	169	61	207	700	258	176	1286	115	453	573	3.93913	4.98261	1.2649	0.311814	0.395005	0.824766
BC031181	126462	123292	54226	59958	91633	88937	130621	124877	57092	103731	0.457186	0.830665	1.81691	0.00232627	0.311783	0.0761848
BC031361	1283	987	1940	1765	1022	724	898	1135	1853	881	1.6326	0.776211	0.475445	0.0529047	0.204363	0.00488391
BC035044	1089	713	6818	5549	6868	16471	8805	901	6183	10714	6.86238	11.8912	1.73282	0.0153338	0.0810118	0.320367
BC037032	260	662	302	1038	364	1126	922	461	670	804	1.45336	1.74403	1.2	0.667596	0.375016	0.760875
BC037034	10626	9528	40337	40883	33307	33341	18835	10077	40610	28494	4.02997	2.82763	0.70165	0.000403	0.0601465	0.147407
BC037704	2946	2316	4010	1835	2524	3018	3520	2631	2922	3020	1.1106	1.14785	1.03354	0.82089	0.440323	0.919274
BC039771	429	414	712	530	446	246	360	422	621	351	1.47156	0.831754	0.565217	0.16051	0.414548	0.0751961
BC048403	8464	12394	12436	16341	13518	14397	7972	10429	14388	11962	1.37961	1.14699	0.831387	0.289135	0.642498	0.474709
BC048507	5053	6486	11407	13804	19587	8120	13100	5770	12606	13603	2.18475	2.35754	1.07909	0.0392814	0.167386	0.834518
BC049352	106	1	1	493	268	932	447	54	247	549	4.57407	10.1667	2.22267	0.522167	0.151703	0.40835
BC049762	1550	2428	293	493	895	1093	2400	1989	393	1463	0.197587	0.735546	3.72265	0.0711912	0.502104	0.179885
BC051019	157	164	382	456	833	435	826	161	419	698	2.60248	4.3354	1.66587	0.0200509	0.0506606	0.203258
BC051142	1	35	684	1125	1476	423	512	18	905	804	50.2778	44.6667	0.888398	0.0569687	0.16895	0.842321
BC051226	3493	2955	2613	3038	2772	4549	5696	3224	2826	4339	0.876551	1.34584	1.53539	0.365005	0.391471	0.265843
BC052040	1722	2218	6629	9761	6754	6761	3299	1970	8195	5605	4.1599	2.84518	0.683954	0.0591732	0.0938715	0.264347
BC053749	3284	3052	11980	11407	8315	5786	5564	3168	11693	6555	3.69097	2.06913	0.560592	0.00131184	0.0593096	0.0213213
BC055324	999	769	2155	3390	2075	4211	3608	884	2772	3298	3.13575	3.73077	1.18975	0.0951049	0.0612425	0.615524
BC056474	11100	6150	7378	11946	7994	7414	5833	8625	9662	7080	1.12023	0.82087	0.732768	0.787257	0.500958	0.26646
BC064078	13968	8216	20569	23988	24974	31560	15671	11092	22278	24068	2.00847	2.16985	1.08035	0.0789972	0.132546	0.787835
BC065397	893	419	900	537	1006	942	294	656	719	747	1.09604	1.13872	1.03894	0.85355	0.807083	0.934548
BC068157	209	248	479	1740	387	270	436	228	1110	364	4.86842	1.59649	0.327928	0.297329	0.128638	0.214143
BC068281	2681	2531	3191	4153	4574	4047	2924	2606	3672	3848	1.40906	1.47659	1.04793	0.15996	0.143449	0.823104
BC089597	93722	84777	7925	11588	38133	18614	69098	89249	9757	41948	0.109323	0.470011	4.29927	0.00367597	0.0912529	0.189188
BC094916	1	126	137	291	598	1571	784	64	214	984	3.34375	15.375	4.59813	0.268423	0.0980991	0.142185
BC096441	10626	12564	27619	25446	23048	28205	27657	11595	26532	26303	2.28823	2.26848	0.991369	0.00936551	0.0071058	0.925669
BC147527	279	743	1990	2185	6336	13209	9513	511	2088	9686	4.08611	18.955	4.63889	0.024547	0.0375389	0.0594237
Bcam	111742	106554	623573	643528	540106	458256	301394	109148	633551	433252	5.80451	3.9694	0.683847	0.000386249	0.0371858	0.114329
Bcap29	16516	19086	18961	17029	22358	28525	34989	17801	17995	28624	1.0109	1.608	1.59066	0.914978	0.10965	0.111807
Bcap31	122095	126121	79743	85488	98745	105033	173762	124108	82615	125847	0.66567	1.01401	1.52329	0.00707069	0.958871	0.258592
Bcar1	107400	112626	190975	179769	174887	155324	93998	110013	185372	141403	1.685	1.28533	0.762807	0.00666313	0.392666	0.259906
Bcar3	35347	34989	34682	34458	31848	30516	28483	35168	34570	30282	0.982996	0.861067	0.875962	0.105342	0.0310112	0.0428641
Bcas1	202	526	1075	1057	768	1038	1949	364	1066	1252	2.92857	3.43956	1.17448	0.049487	0.159546	0.714281
Bcas2	35413	38830	41548	43327	42465	48930	53862	37121	42438	48419	1.14323	1.30436	1.14094	0.110039	0.0846211	0.259436
Bcas3	36376	37779	44162	44922	35275	42382	24410	37077	44542	34022	1.20134	0.917604	0.763818	0.0112314	0.682269	0.21713
Bcat1	129360	189643	94681	96823	177308	132260	135896	159501	95752	148488	0.600322	0.930953	1.55076	0.168876	0.731145	0.0664798
Bcat2	115647	101245	72753	73599	114492	112711	176956	108446	73176	134720	0.674769	1.24228	1.84104	0.0393744	0.414254	0.109274
Bccip	66497	62614	41500	41281	52832	49937	61450	64555	41390	54740	0.641159	0.847959	1.32254	0.00697314	0.127559	0.0581303
Bcdin3d	6735	6330	7408	7420	8014	11516	7274	6533	7414	8935	1.13485	1.36767	1.20515	0.0489711	0.251566	0.434278
Bche	3094	2569	319	1957	407	193	1089	2831	1138	563	0.401978	0.19887	0.494728	0.187775	0.010853	0.473352
Bckdha	778534	809624	307411	246846	351318	336853	530758	794079	277129	406310	0.348994	0.511675	1.46614	0.00430776	0.0175321	0.22007
Bckdhb	60791	58334	31850	26490	32811	37248	51583	59563	29170	40547	0.489734	0.680741	1.39002	0.00927876	0.0817743	0.23039
Bckdk	135230	132714	99505	83937	100564	104946	137622	133972	91721	114377	0.684628	0.853738	1.24701	0.0331081	0.285744	0.255696
Bcl10	34167	39873	59559	59485	66037	69208	75115	37020	59522	70120	1.60783	1.89411	1.17805	0.0157004	0.00380224	0.0538782
Bcl11b	5018	3547	10917	12502	7752	16152	4778	4283	11709	9560	2.73383	2.23208	0.816466	0.0205423	0.319208	0.661273
Bcl2	7855	9801	22865	23614	17981	21032	8340	8828	23240	15784	2.63253	1.78795	0.679174	0.0051929	0.257684	0.228827
Bcl2a1a	247	478	9677	11091	8115	14393	13531	363	10384	12013	28.6061	33.0937	1.15688	0.00507106	0.0194221	0.57411
Bcl2a1b	452	945	21459	24613	16961	27108	27423	699	23036	23830	32.9557	34.0916	1.03447	0.00506719	0.0137434	0.873544
Bcl2a1d	393	720	13688	14992	11700	21130	22631	556	14340	18487	25.7914	33.25	1.28919	0.00236982	0.0269659	0.419497
Bcl2l1	132333	160353	198227	177068	198783	169288	175091	146343	187648	181054	1.28225	1.23719	0.96486	0.142919	0.113146	0.671183
Bcl2l11	7013	8734	30902	39223	19111	22558	9112	7873	35062	16927	4.45345	2.15001	0.482773	0.0235578	0.182779	0.0579901
Bcl2l12	2136	3160	4872	5603	4922	3248	4559	2648	5237	4243	1.97772	1.60234	0.810197	0.0542578	0.126471	0.256164
Bcl2l13	64812	67161	68313	67431	79564	81214	66378	65986	67872	75719	1.02858	1.1475	1.11561	0.271729	0.210208	0.286645
Bcl2l14	2837	2343	6183	10573	8514	18279	15540	2590	8378	14111	3.23475	5.44826	1.68429	0.119985	0.0547737	0.256033
Bcl2l15	2590	2505	4013	2641	2659	3078	2650	2548	3327	2796	1.30573	1.09733	0.840397	0.37438	0.272303	0.399854
Bcl2l2	48654	52889	60021	72953	63786	54713	35033	50772	66487	51177	1.30952	1.00798	0.769729	0.147159	0.973056	0.290829
Bcl3	8365	9385	52219	45880	36170	37488	16323	8875	49050	29994	5.52676	3.37961	0.611498	0.0063248	0.096976	0.128635
Bcl6	45139	29442	50663	43949	40438	79403	23297	37290	47306	47713	1.2686	1.27951	1.0086	0.361496	0.670944	0.986146
Bcl6b	5595	7100	14526	18615	9331	14349	5382	6347	16571	9687	2.61084	1.52623	0.584575	0.0425376	0.397939	0.158191
Bcl7a	74522	69249	83263	85306	63310	56748	58635	71886	84284	59564	1.17247	0.82859	0.706706	0.0482683	0.0307845	0.00255304
Bcl7b	30942	31836	39103	39696	35324	44880	31498	31389	39400	37234	1.25522	1.18621	0.945025	0.00445393	0.338723	0.702008
Bcl7c	11960	9015	11136	11163	11278	18061	17678	10487	11150	15672	1.06322	1.49442	1.40556	0.697054	0.187149	0.209523
Bcl9	10961	13439	29102	36122	18893	20106	8472	12200	32612	15824	2.67311	1.29705	0.48522	0.031682	0.509653	0.0538229
Bcl9l	21517	25247	51327	66546	40409	37725	19716	23382	58936	32617	2.52057	1.39496	0.553431	0.0452847	0.356862	0.0804102
Bclaf1	23653	27761	60034	66706	57295	53942	36082	25707	63370	49106	2.46509	1.91022	0.774909	0.0106472	0.0732007	0.205637
Bcmo1	3328	4693	8872	10434	8968	8703	6634	4010	9653	8102	2.40723	2.02045	0.839325	0.0321675	0.032252	0.258793
Bco2	8647	8820	2215	2226	2334	2717	3890	8734	2221	2980	0.254294	0.341195	1.34174	0.000177055	0.00249849	0.297595
Bcor	11204	16277	46817	59834	30122	38262	15272	13741	53325	27885	3.88072	2.02933	0.522925	0.0297564	0.209897	0.0834689
Bcorl1	7102	8298	16016	20181	12334	14636	7080	7700	18099	11350	2.35052	1.47403	0.627106	0.0407779	0.300053	0.131622
Bcr	50671	48865	88412	96382	69176	66263	32705	49768	92397	56048	1.85655	1.12619	0.6066	0.0090627	0.705843	0.0993172
Bcs1l	24651	22546	16675	16933	18979	19628	23156	23598	16804	20588	0.712094	0.872447	1.22518	0.0235008	0.202111	0.109466
Bdh1	464534	451373	118634	118987	223911	237740	357732	457953	118811	273128	0.259439	0.596411	2.29884	0.000376547	0.0438634	0.0671147
[truncated: 13,592 more rows]
